# Supplementary material for: WideEffHunter: An Algorithm to Predict Canonical and Non-Canonical Effectors in Fungi and Oomycetes
Source: Int J Mol Sci. 2022 Nov 5;23(21):13567. doi: 10.3390/ijms232113567 (PMC9653874; doi:10.3390/ijms232113567)
Supplement: Supplementary file 1 [file ijms-23-13567-s001.zip]

Archive with 6 entries (6 files):
- Table S1. Fungal positive dataset.xlsx
- Table S2. Oomycete positive dataset.xlsx
- Table S3. Top15 MEME motifs found in the negative dataset.pdf
- Table S4. WideEffHunter prediction of effectoromes.xlsx
- Table S5.1 Regular expressions for effector motifs.pdf
- Table S5.2. Regular expressions for consensus alignment domains.pdf
