# Supplementary material for: WideEffHunter: An Algorithm to Predict Canonical and Non-Canonical Effectors in Fungi and Oomycetes
Source: Int J Mol Sci. 2022 Nov 5;23(21):13567. doi: 10.3390/ijms232113567 (PMC9653874; doi:10.3390/ijms232113567)
Supplement: Supplementary file 1 [file ijms-23-13567-s001.zip › Table S2. Oomycete positive dataset.xlsx]

## Sheet: Table S2
Control_DB	ID_Effector	Sequence	Length	SignalP-6.0	TMHMM	Cysteine	%Cys	big-PI Fungal Predictor	PredGPI GPI-anchor Predictor	Classification	Wolf P-sort	Localizer	ELM analysis	Protein family, domain by InterPro and Pfam
EffHunter	L7NCR0|PHI8061|Pc129892	MQLRAFISVFASLACVNAAVIDHDQVVPFAQPTPTTTLQTLAVQYKPQIYIANGCHPYPAVDEDGNTSGGLKPTGSQSAGCKGSGYGSQIYGRAVAYEGVYAFMYSWYMPKDETLPGLGHRHDWEACVVWLDSLENPNVVALSASYHSTYLTYYPPDSDYLDGNSAKIEYSTSWVILDHLLSATSTSGETQDLIMWDQLTDAARTALEDTDFGDANVPFKDANFETKLANAYYT	234	SP	0	4	1.7094	No	Not GPI-anchored	Canonical	L7NCR0|PHI8061|Pc129892 details extr: 24, golg: 2	----	159-163[A] 211-215[A][DSTE][^P][^DEWHFYC]D[GSAN] 204-208[A][RK].[AILMFV][LTKF]. 32-37[A][LIVMP].{0,2}(T)P..([ST]) 183-187[A][AVP].[ST][ST][ST] 31-36[A][MPVLIFWYQ].(T)P.. 46-52[A].P[^P]I[^P][IV][^P] 29-32[A]F..P 73-77[A][PA][^P][^FYWIL]S[^P] 30-35[A]...([ST])P. 123-130[A][DE]{1,3}.{0,2}W.{1,6}[WF] 33-39[A] 38-44[A] 170-176[A] 188-194[A]..(T)..[ILV]. 184-190[A] 203-209[A]..(T)..[DE]. 194-203[A][LMT…	Pfam PF05630 Necrosis inducing protein (NPP1) 2-234; Pfam PF05630 Necrosis inducing protein (NPP1) 41-231
EffHunter	O42718|PHI762|Inf2a	MNTKTFLAIAAAAFVGFAAAETCSPTDQTTAYSTLASVLTLSSFQGCADDSGFSLLYSTALPDDDQYVKMCASDNCKSLIESVASLNPPNCDLTVPTSGLVLNVVDLTSGFSEKCSSSSSTSNTASSAATSTTTEAPAATTAAPTTDTTTASTATDAPAATPVATPATTTTNSTESVTQTSAAAC	185	SP	0	7	3.78378	No	Not GPI-anchored	Canonical	O42718|PHI762|Inf2a details extr: 27	----	153-157[A][DSTE][^P][^DEWHFYC]D[GSAN] 158-165[A] 162-169[A] 163-169[A][LIVMP].{0,2}(T)P..([ST]) 128-132[A] 129-133[A] 166-170[A] 167-171[A][AVP].[ST][ST][ST] 163-168[A][MPVLIFWYQ].(T)P.. 128-132[A][PA][^P][^FYWIL]S[^P] 158-163[A] 162-167[A]...([ST])P. 172-178[A]..(T)..[ILV]. 130-136[A] 151-157[A]..(T)..[DE]. 160-166[A]...[PV]..P 117-123[A] 118-124[A] 119-125[A] 127-133[A] 131-137[A] 152-158[A] 17…	SUPERFAMILY SSF48647 Fungal elicitin 22-117; PRINTS PR00948 Elicitin signature 22-37; Pfam PF00964 Elicitin 23-115
EffHunter	O42719|PHI764|Inf2b	MNTKTFLAISAAAVVGFAAAETCSPTDQTTAYSTLASVLTLSSFQGCADDSGFSLLYSTALPDDAQYVKMCASDNCKSLIESVAGLNPPNCDLTVPTSGLVLNVVDLTSGFSKKCSSSSSTSNTASSAATSRTTEAPAATTAAPTTDSTATDAPAATPAVTPVATPAATSTNSTESVTQTSVTQTTAAC	189	SP	0	7	3.7037	No	Not GPI-anchored	Canonical	O42719|PHI764|Inf2b details extr: 22, cyto: 3, mito: 2	----	149-153[A][DSTE][^P][^DEWHFYC]D[GSAN] 154-161[A] 158-165[A] 160-165[A] 162-169[A] 163-169[A][LIVMP].{0,2}(T)P..([ST]) 167-171[A][AVP].[ST][ST][ST] 163-168[A][MPVLIFWYQ].(T)P.. 128-132[A] 167-171[A][PA][^P][^FYWIL]S[^P] 154-159[A] 158-163[A] 162-167[A]...([ST])P. 155-161[A] 172-178[A]..(T)..[ILV]. 147-153[A]..(T)..[DE]. 160-166[A]...[PV]..P 117-123[A] 118-124[A] 119-125[A] 127-133[A] 131-137[A] 14…	PRINTS PR00948 Elicitin signature 22-37; Pfam PF00964 Elicitin 23-115; SUPERFAMILY SSF48647 Fungal elicitin 22-117; SMART SM01187 Elicitin_2 21-116
EffHunter	Q01905|PHI111PHI760|Inf1	MNFRALFAATVAALVGSTSATTCTTSQQTVAYVALVSILSDTSFNQCSTDSGYSMLTATSLPTTEQYKLMCASTACKTMINKIVSLNAPDCELTVPTSGLVLNVYSYANGFSSTCASL	118	SP	0	6	5.08475	No	Not GPI-anchored	Canonical	Q01905|PHI111PHI760|Inf1 details extr: 17, mito: 7, cyto: 2.5, cyto_nucl: 2	----	86-89[A] 93-96[A]L.[LIVAPM]P 34-38[A][PA][^P][^FYWIL]S[^P] 95-101[A]..(T)..[ILV]. 29-39[A] 50-61[A] 51-61[A][EDST].{0,2}[WFY][^RKPGWFY][^PG][ILVFM]((.{0,4}[PLAFIVMY])|($)|(.{0,3}[ED])) 50-56[A] 51-56[A][EDST].{0,2}[WFY]..[ILVFY] 53-57[A](Y)[^EPILVFYW][^HDEW][PLIV][^DEW] 34-43[A][DEST]{0,5}.[VILPTM][VIL][DESTVILMA][VIL].{0,1}[DEST]{1,10} 32-38[A] 51-58[A] 53-58[A] 54-58[A] 90-95[A] 112-118[A] 113-…	PRINTS PR00948 Elicitin signature 22-37, 38-62, 63-85, 86-103, 103-118; Pfam PF00964 Elicitin 22-115; SMART SM01187 Elicitin_2 21 -116; SUPERFAMILY SSF48647 Fungal elicitin 22-118; SSF48647 Fungal elicitin SUPERFAMILY 22 - 118
EffHunter	Q0ZJ79|PHI2343|Pcipg2	MKTFGTLVGLLLFAFTANGSPMLREGTEAGDPCNLTGTYQSGTDISSCSTITVGSLTVPAGVTLDLSKAKDGATINFTGTTTFGTAKWAGPLVSITGNSLTVKGSGTLDGQGDWYWKQGESITRPVFVKLQNVVGSNISGFTVKNSPFRTFSVVTCQQTTITGLTLDSSAGNGLAQNTDGFDMTKNDHVTITGNKIYNQDDCLAMQSSTNTVFSNNYCSGGHGISIGSLGGSSVSSADTVSGLTVKGNTIVNSVNGIRIKTIVDLKGLVSDVTYTDNKLSNVKNAIVIHSDYSKSKGGYTGKASSAVTIKGITVSGLSGTATNLYDIVANSKVVSNWKFSGITVKASKTGKCSGQPSTVKC	361	SP	0	7	1.93906	No	Not GPI-anchored	Canonical	Q0ZJ79|PHI2343|Pcipg2 details extr: 24, mito: 2, cyto: 1	Chloroplast	124-128[A][RK].[AILMFV][LTKF]. 56-62[A](L[MLIV]PP)|(((L[LMIV]PA)|(L..P))[ILMVAFYW].[MLIVFHPAY]) 68-77[A][KR]{0,2}[KR].{0,2}[KR].{2,4}[ILVM].[ILVF] 87-95[A][RK].{2,4}[LIVMP].[LIV].[LIVMF] 56-59[A]L.[LIVAPM]P 91-95[A][PA][^P][^FYWIL]S[^P] 143-148[A]...([ST])P. 149-154[A]R[^DE]{0,2}[^DEPG]([ST])(([FWYLMV].)|([^PRIKGN]P)|([^PRIKGN].{2,4}[VILMFWYP])) 113-116[A][DE]{1,3}.{0,2}W.{1,6}[WF] 48-54[A] 61-67…	Glycoside hydrolase, family 28 (IPR000743); PANTHER PTHR31884 POLYGALACTURONASE 8-361; SUPERFAMILY SSF51126 Pectin lyase-like 45-353; ProSitePatterns PS00502 Polygalacturonase active site 215-228; IPR000743 Glyco_hydro_28 InterPro family 48 - 360; PF00295 Glyco_hydro_28 Pfam 48 - 360; IPR012334 Pectin_lyas_fold InterPro homologous superfamily 34 - 361; IPR011050 Pectin_lyase_fold/virulence InterP…
EffHunter	Q6PQG3|PHI4252|Epi10	MKSAFTLSLALVAVTATISAAADDNCSFGCLDVYKPVCGSNGETYSNSCYLRLASCKSNNGITEAGDGECASTPASSATPSPVTSSTGSTSGTVGCPDMCLDVYDPVSDENGKEYSNQCYMEMAKCKGTGYDDNKRSGNPGISTLDAERKLAFAPGYQGPPCGDMLCPDNYAPVCGSDGETYPNECDLGITSCNHPEQNITMVGEGPCPSQEQQQQQQQQQQKL	224	SP	0	16	7.14286	No	Not GPI-anchored	Canonical	Q6PQG3|PHI4252|Epi10 details extr: 26	----	143-147[A][DSTE][^P][^DEWHFYC]D[GSAN] 148-150[A](.RK)|(RR[^KR]) 2-6[A] 150-154[A][RK].[AILMFV][LTKF]. 1-4[A]^M{0,1}[RK][^P]. 82-86[A] 83-87[A][AVP].[ST][ST][ST] 2-11[A][RK].{2,4}[LIVMP].[LIV].[LIVMF] 147-154[A] 148-154[A]..[RK].{0,1}[VIL][^P][FW]. 74-78[A] 82-86[A][PA][^P][^FYWIL]S[^P] 76-81[A] 78-83[A]...([ST])P. 4-10[A] 13-19[A]..(T)..[ILV]. 8-13[A][DEST]{1,10}.{0,1}[VIL][DESTVILMA][VIL][VILM].…	Pfam PF00050 Kazal-type serine protease inhibitor domain 166-208; SUPERFAMILY SSF100895 Kazal-type serine protease inhibitors 92-127; CDD cd00104 KAZAL_FS 167-208; PANTHER PTHR10913 FOLLISTATIN-RELATED 22-220; Pfam PF07648 Kazal-type serine protease inhibitor domain 25-70; SMART SM00280 kazal_3 25-70, 95-135, 161-208; SUPERFAMILY SSF100895 Kazal-type serine protease inhibitors 162-208;
EffHunter	Q945T9|PHI653|Gip2	MKVTATIAAASMAIAAASADADTTSRQLILGGSIIPSGQKTYSVGIRSTAGGDTYCGGALISPTHVLTTTMCTKHAKPDFVAVGTHYVNGTKDGEQLKVIQAQNHTDFNKTGNGEYDFALLTLEKPSKFAPVKLPKADDSDIKPGMWSKAMGWGWTSFPNGSPSNEMQGVNLQVWSNEDCSQVYVINPTNVCAGGVAGKDACVADTGGPLIKENGAGDKDDVLIGLVNWGYGCGDEGAPTVYSRVSSALKWVNPIIKTKQVKTAVPVQQAISGKHGVPIKQGMPGTVRN	289	SP	0	6	2.07612	No	Not GPI-anchored	Canonical	Q945T9|PHI653|Gip2 details extr: 16, cyto: 7, mito: 4	----	241-247[A][ILV]..R[VF][GS]. 74-78[A] 259-263[A][RK].[AILMFV][LTKF]. 211-215[A].KEN. 1-4[A]^M{0,1}[RK][^P]. 21-25[A] 66-70[A][AVP].[ST][ST][ST] 23-33[A](.|([KRH].{0,3}))[^EDWNSG][^D][RK][^D]L.{0,1}[FL].{0,3}[EDST] 74-83[A] 125-134[A] 259-267[A][KR]{0,2}[KR].{0,2}[KR].{2,4}[ILVM].[ILVF] 219-226[A][RK].{2,4}[LIVMP].[LIV].[LIVMF] 8-12[A] 15-19[A] 137-141[A][PA][^P][^FYWIL]S[^P] 59-64[A] 159-164[A]...…	PRINTS PR00722 Chymotrypsin serine protease family (S1) signature 57-72; PANTHER PTHR24276 POLYSERASE-RELATED 4-262; Pfam PF00089 Trypsin 29-252; SUPERFAMILY SSF50494 Trypsin-like serine proteases 23-257; IPR001314 Peptidase S1A, chymotrypsin family; PR00722 CHYMOTRYPSIN PRINTS 57 - 72, 113-127, 199-211; IPR001254 Trypsin_dom InterPro domain 28 - 257; PF00089 Trypsin Pfam 29 - 252; IPR043504 Pept…
EffHunter	Q94FS7|PHI665|Pcf	MNFKTCPAVALVAVVATVATAEDPLYCQAIGCPTLYSEANLAVSKECRDQGKLGDDFHRCCEEQCGSTTPASA	73	SP	0	7	9.58904	No	Not GPI-anchored	Canonical	Q94FS7|PHI665|Pcf details extr: 22, cyto: 2, pero: 1, E.R.: 1, golg: 1	----	69-73[A][EDSTY].{0,4}[VIPLA][TSDEKR][ILVA]	Pfam PF09461 Phytotoxin PcF protein 24-68; IPR018570 Phytotoxin_PcF InterPro domain 24 -68; PF09461 PcF Pfam 24 - 68;
EffHunter	W2MG57|PHI7911|Ppxyn1	MNLSLLLAIGASSLAVASGDITKSTYTGTSGLHDMAKASGKYFGTAVDQDIKDSAALKVLKNVHDFGMLTPGNAMKWDATEYTQNTFKYDNADAIVKVAKEMGAQVRCHTLLWHSQTPQWVQGLNKEKMLSALKNHITKVMTHFGDSCYAWDVANEVMGDNAQMRDSFWYKTTGMDFLSTAFKTASDVKKSLGLKTKLYYNDYNTNTINAKSTAVLNMVKKLMDQGVPIDGVGFQSHFQHNDKSTVADQVANMERFTALGLDVALTEVDVTASSSSPSAEEQKQQFNVYKNTVAACKQVKRCVGVTIWGYDDNYSWLSTKSPLPWYQPGGANSAMVRKSLYDGIVAGWGGASGAKNSTQSTGGSNEHSYDFGTNVNNKPGVVKPSN	386	SP	0	4	1.03627	No	Not GPI-anchored	Canonical	W2MG57|PHI7911|Ppxyn1 details extr: 25	----	50-54[A][DSTE][^P][^DEWHFYC]D[GSAN] 58-62[A][RK].[AILMFV][LTKF]. 68-73[A][MPVLIFWYQ].(T)P.. 36-40[A] 354-358[A][PA][^P][^FYWIL]S[^P] 37-41[A]K...K 67-72[A]...([ST])P. 367-371[A].(S)..F 27-33[A]..(T)..[ILV]. 43-49[A]..(T)..[DE]. 366-369[A][DE]H.Y 65-69[A][EDST].{0,2}[WFY]..[ILVFY] 341-345[A](Y)[^EPILVFYW][^HDEW][PLIV][^DEW] 26-29[A] 42-45[A](Y)[VLTFIC].. 378-384[A]...[PV]..P 34-38[A] 53-59[A] 54-5…	SMART SM00633 glyco_10 75-339; IPR001000 Glycoside hydrolase family 10 domain; PANTHER PTHR31490 GLYCOSYL HYDROLASE 7-361; SUPERFAMILY SSF51445 (Trans)glycosidases 33-335; ProSiteProfiles PS51760 Glycosyl hydrolases family 10 (GH10_2) domain profile 29-347; IPR001000 Glycoside hydrolase family 10 domain; Pfam PF00331 Glycosyl hydrolase family 10 32-326
EffectorO	ATR1	MRVCYFVLLPSVALAVIATESSETSRTIVHVFPLRDVADHRNDALINRALRAQAALDDDEERWPFGPSAVKALIRTIDSHRAGLNDEAKMKEVVQTWNKLIERDNLIDEIGKHYSKAPGPVYDSYDEALATMLVTTYSYRGVARAILHPRPSDPISNKAGRAHRLEEAVASLWKERGYTSHNVVSNIATDDDVDFFASTAFTFLVKCVESEDDANNAIFEYFGSNPSRYFSAVLHAMEKPGADIRKLENSKKWMFRLYAQAPEPFSPPDFEWALARFQDEDHAFVGAQNDYKKLSPSQIEKLVEEYSGIYSVTSRNFVGRASE	323	SP	0	2	0.619195	No	Not GPI-anchored	No-canonica	ATR1 details extr: 16, golg: 5, E.R.: 3, cyto: 1, plas: 1, pero: 1	----	244-246[A](.RK)|(RR[^KR]) 144-148[A] 252-256[A][RK].[AILMFV][LTKF]. 1-4[A]^M{0,1}[RK][^P]. 204-210[A]([LMFYWIC]..I.E)|(L..[IVLWC].E). 265-268[A]F..P 18-22[A] 149-153[A] 168-172[A][PA][^P][^FYWIL]S[^P] 112-116[A]K...K 263-268[A] 292-297[A]...([ST])P. 176-184[A] 228-237[A]R[^DE]{0,2}[^DEPG]([ST])(([FWYLMV].)|([^PRIKGN]P)|([^PRIKGN].{2,4}[VILMFWYP])) 320-323[A]R[^DE]{0,2}[^DEPG]([ST])[^P]{0,1}$ 197-…	Protein family membership, none predicted
EffectorO	ATR13	MRLVHAVLLPGIIVFVSNGNLLHAHALHEDETGVTAGRQLRAAASEVFGLSRASFGLGKAQDPLDKFFSKIIFSGKPIETSYSAKGIHEKIIEAHDLHVSKSKNAPIQYASVMEYLKKTYPGPDIERIVSTLERHDEVGAKDLGAKLRDALDRQ	154	SP	0	0	0	No	Not GPI-anchored	No-canonica	ATR13 details extr: 15, mito: 6, cyto: 3, plas: 1, E.R.: 1, vacu: 1	----	70-74[A] 148-152[A][RK].[AILMFV][LTKF]. 68-74[A]..[RK].{0,1}[VIL][^P][FW]. 42-46[A][PA][^P][^FYWIL]S[^P] 66-70[A]K...K 41-50[A] 52-56[A] 127-133[A]R[^DE]{0,2}[^DEPG]([ST])(([FWYLMV].)|([^PRIKGN]P)|([^PRIKGN].{2,4}[VILMFWYP])) 44-48[A].(S)..F 119-123[A][EDST].{0,2}[WFY]..P 65-73[A][EDST].{0,2}[WFY][^RKPGWFY][^PG][ILVFM]((.{0,4}[PLAFIVMY])|($)|(.{0,3}[ED])) 65-71[A][EDST].{0,2}[WFY]..[ILVFY] 61-70[…	Pfam PF16829 Avirulence protein ATR13, RxLR effector 54-154; IPR038525 ATR13 superfamily; IPR031791 ATR13 InterPro family 54 - 154; PR038525 ATR13_sf InterPro homologous superfamily 54 - 154; G3DSA:1.25.40.640 Avirulence protein ATR13 CATH-Gene3D 54 - 154
EffectorO	ATR39-1	MVKCTPLLALTVIVSAGSDALSDPTVKRLAKLATINQAPATQSNSDSKRVLRASDVPDEVAAGESRSPKSLWPWEVEDKLAPLKEKLISTSADDLEAGGSANKNALPMIWRWLWQNQIETKKTPIDEISKEVQTAMDLISSQATHEELNKAGVSVSDYVKALRFTLSDIDVVNRGMEYNIHLGNK	185	No_SP	0	1	0.540541	No	Not GPI-anchored	No-canonica	ATR39-1 details pero: 15, cyto: 8, cyto_nucl: 5.5, mito: 2, E.R.: 1	----	43-47[A][DSTE][^P][^DEWHFYC]D[GSAN] 27-29[A] 48-50[A][KR]R. 27-29[A] 48-50[A]KR. 28-32[A] 31-35[A] 48-52[A] 103-107[A][RK].[AILMFV][LTKF]. 162-170[A].R..L..[LIVM]. 157-168[A](.|([KRH].{0,3}))[^EDWNSG][^D][RK][^D]L.{0,1}[FL].{0,3}[EDST] 158-165[A]..[RK].{0,1}[VIL][^P][FW]. 80-86[A]([LMFYWIC]..I.E)|(L..[IVLWC].E). 40-44[A] 62-66[A] 97-101[A] 151-155[A][PA][^P][^FYWIL]S[^P] 27-31[A]K...K 64-69[A] 12…	Protein family membership, none predicted
EffectorO	ATR5	MRLISPALVVSTAIQARHVNSSAPVDSAMTEANPLASAHPPDVGYDGVPAGRVRNPDDPTTEERTPGESFMEAINFKIFKLVQEAQGRILGLPEQPRGDMEWLERYGQDAILHYLETGDKDPSQLEKKYDQLLDELKNAPNLEVEILESIHALFLAYMEEVAKPAVQTTPKLNEQPDKFAWAMINKARRNAKPGIRNPYKSLNIPLVENYIKKYNAFIELRQRELTLLDTFSCAFNHNTVKLAKFLAMVDTFSPKRTFVLAMRIELSEIWIEEKRTIAEVASILGISTITGYAKNRLSAGTFVRFIYQLAKTNEQLGPDIVKDLVKTFGPDRTTELLTRMKTVSPRMFTILKDHMDVRLKETGVTPN	367	No_SP	0	1	0.27248	No	Not GPI-anchored	No-canonica	ATR5 details mito: 18, cyto: 6, nucl: 3	----	188-190[A](.RK)|(RR[^KR]) 188-190[A] 255-257[A] 274-276[A][KR]R. 255-257[A] 274-276[A]KR. 77-81[A] 189-193[A] 223-227[A] 241-245[A] 346-350[A][RK].[AILMFV][LTKF]. 262-270[A].R..L..[LIVM]. 1-4[A]^M{0,1}[RK][^P]. 136-144[A][FYLIM]..[YVILA]P.L.. 167-172[A][MPVLIFWYQ].(T)P.. 85-94[A] 220-230[A](.|([KRH].{0,3}))[^EDWNSG][^D][RK][^D]L.{0,1}[FL].{0,3}[EDST] 3-9[A](L[MLIV]PP)|(((L[LMIV]PA)|(L..P))[ILMVAF…	Protein family membership, none predicted
EffectorO	Avh241	MRQYCLLLIVLALAAALSDNAVASTLAVARSEIGAPSAVYSERLLRSEPQDEDTFEDRAFGLNWLRLRWLRLGAAKAKTTDVISARESKWIEAWANKNLSPNYVYKQLGLAKQGDKAMQSQNYRIFEAYTERLFAKDQALYTKWLDAKMTPEDVYKALKLDKLLGAKAANSPDFRRYEVYMFKWHELN	188	SP	1	1	0.531915	No	Not GPI-anchored	No-canonica	Avh241 details mito: 14, nucl: 6, extr: 5, cyto: 2	Mitochondria	175-177 [A](.RK)|(RR[^KR]) 175-177 [A][KR]R. 156-160 [A][RK].[AILMFV][LTKF]. 60-67 [A]F[^P]{3}W[^P]{2,3}[VIL] 1-4 [A]^M{0,1}[RK][^P]. 153-161 [A](.|([KRH].{0,3}))[^EDWNSG][^D][RK][^D]L.{0,1}[FL].{0,3}[EDST] 2-11 [A][RK].{2,4}[LIVMP].[LIV].[LIVMF] 64-70 [A]..[RK].{0,1}[VIL][^P][FW]. 21-25 [A] 85-89 [A] 117-121 [A][PA][^P][^FYWIL]S[^P] 112-116 [A]K...K 97-102 [A] 147-152 [A] 168-173 [A]...([ST])P. …	Pfam PF16810 RXLR phytopathogen effector protein, Avirulence activity 1-130; IPR031825 RXLR InterPro family 1 - 130; PF16810 RXLR Pfam 1 - 130
EffectorO	Avh5	MRLQFFLVMAVATLATISATRVPDDANLQSVNAPVQTVTRSRRFLRTADTDIVYEPKVHNPGKKQVFIEDKLQKALTDPKKNKKLYARWYNSGFTVKQVEGGLDQNENRELELTYKNLALGYAKYYQARRSQEAK	135	SP	0	0	0	No	Not GPI-anchored	No-canonica	Avh5 details pero: 14, cyto: 4.5, mito: 4, cyto_nucl: 3.5, E.R.: 2, nucl: 1.5, plas: 1	----	42-44 [A] 129-131 [A](.RK)|(RR[^KR]) 40-44 [A]R.[RK]R. 42-44 [A] 129-131 [A][KR]R. 42-46 [A] 64-68 [A] 74-78 [A][RK].[AILMFV][LTKF]. 1-4 [A]^M{0,1}[RK][^P]. 128-132 [A][PA][^P][^FYWIL]S[^P] 80-84 [A]K...K 43-53 [A]R[^DE]{0,2}[^DEPG]([ST])(([FWYLMV].)|([^PRIKGN]P)|([^PRIKGN].{2,4}[VILMFWYP])) 31-48 [A][^R]..((.[ILMVF])|([ILMVF].))[^P][^P][ILVM].{4,7}L(([KR].)|(NK))[VATIGS] 63-69 [A][KR]..[ILVM][FH…	Pfam PF16810 RXLR phytopathogen effector protein, Avirulence activity 1-127; IPR031825 RXLR phytopathogen effector protein; IPR031825 RXLR InterPro family 1 - 127; PF16810 RXLR Pfam 1 - 127
EffectorO	AVR1	MGLMHRVLLLATFALLCMHAKAAGFDHDKVPRTVERGGGARQLRTATMSDDEARVSKLPSFIESFVKNRKIESWIQNKVTDDFVLSELKLVRLPGTSLADDPNFKLFQKFKIGGWLEEKATTTKAWENLGLDSLPFDQVSKIDEFKTYTQYVTVLNKKASKLDIDQWHGLLSGGSPEELMAKAMILRTLGRDVLERRVMLGGHVVVPF	208	SP	0	1	0.480769	No	Not GPI-anchored	No-canonica	AVR1 details extr: 11, E.R.: 5, golg: 4, mito: 3, cyto_nucl: 2, nucl: 1.5, cyto: 1.5, plas: 1	----	68-70[A] 196-198[A](.RK)|(RR[^KR]) 196-198[A][KR]R. 44-48[A] 191-195[A] 197-201[A][RK].[AILMFV][LTKF]. 157-164[A][KR]{0,2}[KR].{0,2}[KR].{2,4}[ILVM].[ILVF] 46-50[A] 53-57[A] 94-98[A][PA][^P][^FYWIL]S[^P] 105-109[A] 157-161[A]K...K 172-177[A]...([ST])P. 44-49[A]R[^DE]{0,2}[^DEPG]([ST])(([FWYLMV].)|([^PRIKGN]P)|([^PRIKGN].{2,4}[VILMFWYP])) 132-136[A].(S)..F 147-153[A]..(T)..[ILV]. 45-51[A]..(T)..[D…	Protein family membership, none predicted
EffectorO	Avr1a	MRLTNTLVVAVAAILLASENAFSAATDADQATVSKLAAAEFDTLVDVLTTESKRSLRATVDDGEERYKQFKIEALKKGKWTDIFNKWKGNELSPAEVQNKLKNKKLSDDLKDAIFRNYKDW	121	SP	0	0	0	No	Not GPI-anchored	No-canonica	Avr1a details extr: 15, E.R.: 5, mito: 3, golg: 3, cyto: 1	----	109-113[A][DSTE][^P][^DEWHFYC]D[GSAN] 53-55[A][KR]R. 53-55[A]KR. 68-72[A][RK].[AILMFV][LTKF]. 1-4[A]^M{0,1}[RK][^P]. 2-11[A][RK].{2,4}[LIVMP].[LIV].[LIVMF] 31-35[A][PA][^P][^FYWIL]S[^P] 100-104[A]K...K 90-95[A]...([ST])P. 2-8[A] 57-61[A]R[^DE]{0,2}[^DEPG]([ST])(([FWYLMV].)|([^PRIKGN]P)|([^PRIKGN].{2,4}[VILMFWYP])) 41-59[A][^R]..((.[ILMVF])|([ILMVF].))[^P][^P][ILVM].{4,7}L(([KR].)|(NK))[VATIGS] 2-…	IPR031825 RXLR InterPro family 1 - 107
EffectorO	Avr1b-1	MRLSFVLSLVVAIGYVVTCNATEYSDETNIAMVESPDLVRRSLRNGDIAGGRFLRAHEEDDAGERTFSVTDLWNKVAAKKLAKAMLADPSKEQKAYEKWAKKGYSLDKIKNWLAIADPKQKGKYDRIYNGYTFHLYQS	138	SP	0	1	0.724638	No	Not GPI-anchored	No-canonica	Avr1b-1(2) details extr: 13, golg: 6, cyto: 3, E.R.: 3, mito: 2	----	40-42 [A](.RK)|(RR[^KR]) 40-42 [A][KR]R. 80-84 [A] 83-87 [A] 98-102 [A][RK].[AILMFV][LTKF]. 1-4 [A]^M{0,1}[RK][^P]. 108-115 [A][KR]{0,2}[KR].{0,2}[KR].{2,4}[ILVM].[ILVF] 2-11 [A][RK].{2,4}[LIVMP].[LIV].[LIVMF] 87-91 [A][PA][^P][^FYWIL]S[^P] 75-79 [A] 79-83 [A] 94-98 [A] 98-102 [A] 119-123 [A]K...K 32-37 [A]...([ST])P. 2-6 [A] 40-44 [A] 65-70 [A]R[^DE]{0,2}[^DEPG]([ST])(([FWYLMV].)|([^PRIKGN]P)|([…	IPR031825 RXLR InterPro family 1 - 135; Pfam PF16810 RXLR 1-135
EffectorO	Avr1b-1	MAALCDISLVIDSQNITKRTLALEKNWVPNESRSCCTVCSRKFHKLHRRRQHCRMCGDVICKTCYVTRSVPAANTDDDARKCKFKGSGATRPTKVCVRCVMDLRGVDKRLNNFSPNVSKMLLVGTDSTDAKREPAVGGCALKSADSFFTFYELGASKNSAADLNQLQIVPSLALTGIDGELENKASSSSFRATDSIGGIGAMVSVGSWASKRTGPSFSTNPAHSSSSGRLRGPSQLSRRSSTSSGADKLEEKVNLQSNKIHRVVAI	266	No_SP	0	12	4.51128	No	Not GPI-anchored	No-canonica	Avr1b-1 details cyto_nucl: 11.5, nucl: 11, cyto: 10, mito: 4, extr: 1, pero: 1	Chloroplast	126-130 [A] 175-179 [A][DSTE][^P][^DEWHFYC]D[GSAN] 238-240 [A](.RK)|(RR[^KR]) 18-20 [A] 108-110 [A] 131-133 [A] 211-213 [A] 238-240 [A][KR]R. 18-20 [A] 108-110 [A] 131-133 [A] 211-213 [A]KR. 119-123 [A][RK].[AILMFV][LTKF]. 185-189 [A] 222-226 [A][AVP].[ST][ST][ST] 166-174 [A][FYLIM]..[YVILA]P.L.. 116-126 [A](.|([KRH].{0,3}))[^EDWNSG][^D][RK][^D]L.{0,1}[FL].{0,3}[EDST] 115-119 [A] 140-144 [A] 185-…	Gene3D G3DSA:3.30.40.10 Zinc/RING finger domain, C3HC4 (zinc finger) 17-108; IPR013083 Zinc finger, RING/FYVE/PHD-type -; Pfam PF01363 FYVE zinc finger 26-103; SUPERFAMILY SSF57903 FYVE/PHD zinc finger 26-117; SMART SM00064 fyve_4 22-105; IPR000306 FYVE zinc finger; IPR017455 Znf_FYVE-rel InterPro domain 30 - 104
EffectorO	Avr1d	MRLSSTTFVVLAAVLLASGTAVSKADETGVTNVNAVHSPNVLAGVDKRFLRSHHTEDGEAKLSNYDNEERNGLFGANTLSNMGKDTILRFQMFTKWKANGYLPKKIKDDIPRSLYKAYKIHYRMN	125	SP	0	0	0	No	Not GPI-anchored	No-canonica	Avr1d details extr: 19, golg: 3, mito: 2, plas: 1, pero: 1, E.R.: 1	----	47-49 [A][KR]R. 47-49 [A]KR. 47-51 [A] 104-108 [A][RK].[AILMFV][LTKF]. 1-4 [A]^M{0,1}[RK][^P]. 35-40 [A]...([ST])P. 2-11 [A]R[^DE]{0,2}[^DEPG]([ST])(([FWYLMV].)|([^PRIKGN]P)|([^PRIKGN].{2,4}[VILMFWYP])) 4-8 [A].(S)..F 4-10 [A] 5-11 [A]..(T)..[ILV]. 5-16 [A] 6-16 [A] 7-16 [A][EDST].{0,2}[WFY][^RKPGWFY][^PG][ILVFM]((.{0,4}[PLAFIVMY])|($)|(.{0,3}[ED])) 5-11 [A] 6-11 [A] 7-11 [A] 113-118 [A][EDST].{0…	Pfam PF16810 RXLR phytopathogen effector protein, Avirulence activity; IPR031825 RXLR InterPro family 1 - 123;
EffectorO	Avr1k	MMQWSAILIRTCFSGSGGEALTCATSEQQTRPELCFFFSVRSSWPSTISDGACLALVSAEQGATAGRNTLSLRSMMATEDMATSTRSLRSQATNVDDDANVSIENRGMNPSVLTKLGEFASTLTAGNTANKLWLMADVDPKSAFKLLGLDMPGVRFIDNPKMLQWLKFTKAYLDMKKSGFGETSAHALLYEKIGGPDLSLLLLSLKDAPDANSLVQKLTNSQFGMWHDARIEPEQLAQTVFKIQDVRKLPKNDPKLQVIDDYAKYHRKHRKFLNSIMII	279	No_SP	0	4	1.43369	No	Not GPI-anchored	No-canonica	Avr1k details nucl: 11.5, cyto_nucl: 8.5, mito: 5, cyto: 4.5, extr: 4, plas: 1, pero: 1	Chloroplast	47-51 [A] 204-208 [A] 207-211 [A][DSTE][^P][^DEWHFYC]D[GSAN] 246-248 [A] 266-268 [A] 269-271 [A](.RK)|(RR[^KR]) 141-145 [A] 270-274 [A][RK].[AILMFV][LTKF]. 269-277 [A].R..L..[LIVM]. 141-150 [A] 142-150 [A](.|([KRH].{0,3}))[^EDWNSG][^D][RK][^D]L.{0,1}[FL].{0,3}[EDST] 247-258 [A] 248-258 [A] 267-278 [A] 268-278 [A] 270-278 [A][KR]{0,2}[KR].{0,2}[KR].{2,4}[ILVM].[ILVF] 192-200 [A] 251-258 [A][RK].{2…	Protein family membership, none predicted
EffectorO	AVR2	MRLAYIFAVMMAGALPYCNALHAAPGAKALNKIKTFPDFAAPSPKDGNRLLRRVDNGEFEIEEERGFSLKDTLKKLNPIKAAVKAKDKAKEVTEKITDADWKKLVEHLKIKGDKRS	116	SP	0	1	0.862069	No	Not GPI-anchored	No-canonica	AVR2 details cyto: 11, cyto_mito: 9.333, mito_nucl: 6.666, nucl: 6.5, mito: 5.5, pero: 2, E.R.: 1, vacu: 1	Nucleus	52-54[A](.RK)|(RR[^KR]) 52-54[A] 114-116[A][KR]R. 114-116[A]KR. 90-94[A][RK].[AILMFV][LTKF]. 102-110[A][KR]{0,2}[KR].{0,2}[KR].{2,4}[ILVM].[ILVF] 39-42[A]F..P 28-32[A] 70-74[A] 80-84[A] 84-88[A] 86-90[A]K...K 40-45[A]...([ST])P. 65-70[A]R[^DE]{0,2}[^DEPG]([ST])(([FWYLMV].)|([^PRIKGN]P)|([^PRIKGN].{2,4}[VILMFWYP])) 91-97[A]..(T)..[ILV]. 33-39[A] 95-101[A]..(T)..[DE]. 38-42[A][EDST].{0,2}[WFY]..P 3…	Protein family membership, none predicted
EffectorO	AVR3a	MRLAIMLSATAVAINFATSSAIDQTKVLVYGTPAHYIHDSAGRRLLRKNEENEETSEERAPNFNLANLNEEMFNVAALTERADAKKLAKQLMGNDKLADAAYMWWQHNRVTLDQIDTFLKLASRKTQGAKYNQIYNSYMMHLGLTGY	147	SP	0	0	0	No	Not GPI-anchored	No-canonica	AVR3a details mito: 13, extr: 6, nucl: 5, cyto: 2, plas: 1	----	80-84[A][DSTE][^P][^DEWHFYC]D[GSAN] 43-45[A] 46-48[A] 123-125[A](.RK)|(RR[^KR]) 43-45[A][KR]R. 43-47[A] 86-90[A][RK].[AILMFV][LTKF]. 108-116[A].R..L..[LIVM]. 1-4[A]^M{0,1}[RK][^P]. 30-35[A][MPVLIFWYQ].(T)P.. 38-50[A] 40-50[A](.|([KRH].{0,3}))[^EDWNSG][^D][RK][^D]L.{0,1}[FL].{0,3}[EDST] 110-125[A][LIVMPFA].[LIV].{1,2}[LIVMP].{4,6}[LIV]..[RK][RK] 65-71[A]([LMFYWIC]..I.E)|(L..[IVLWC].E). 17-21[A][PA…	Pfam PF16810 RXLR phytopathogen effector protein, Avirulence activity 1-143; IPR031825 RXLR phytopathogen effector protein;
EffectorO	Avr3a/5	MRLAQVVVVIAASFLVATDALSTTNANQAKIIKGTSPGGHSPRLLRAYQPDDEGDSPEDRTLSKAQVTKILNKLGKDVTWDHVMRNPALFQRYQKKANKIIEKQKAAAKNA	111	SP	0	0	0	No	Not GPI-anchored	No-canonica	Avr3a_5 details extr: 22, golg: 3, mito: 1	----	52-56 [A][DSTE][^P][^DEWHFYC]D[GSAN] 30-34 [A] 76-80 [A][RK].[AILMFV][LTKF]. 1-4 [A]^M{0,1}[RK][^P]. 20-24 [A][AVP].[ST][ST][ST] 2-10 [A][RK].{2,4}[LIVMP].[LIV].[LIVMF] 74-81 [A]..[RK].{0,1}[VIL][^P][FW]. 69-73 [A] 95-99 [A] 99-103 [A] 105-109 [A]K...K 33-38 [A] 38-43 [A] 53-58 [A]...([ST])P. 16-22 [A] 66-72 [A]..(T)..[ILV]. 77-88 [A] 79-88 [A][EDST].{0,2}[WFY][^RKPGWFY][^PG][ILVFM]((.{0,4}[PLAFI…	Protein family membership, none predicted
EffectorO	Avr3b	MRFLFLLVAVALASAEAAESAAMIHEEAGVSSFKTLTGVNQIQRSLRVLLGADEERGVGGVSLKNILAPFKQTFQHPIAITAAALRELNDFKSLVNTVMKHYPKGLSEKAVQELRTAEEKRLTDYVFLGASDKNKLLREMDGVDEAKIASNLKSLTGRENQVLGEAGGRSVVCNVVMRPEAEGGGILLISSSKLDKLDFILPKGGLEKGEIAYKAAKREVLEEGGVR	227	SP	0	1	0.440529	No	Not GPI-anchored	No-canonica	Avr3b details nucl: 24, extr: 2, pero: 1	----	120-122 [A][KR]R. 120-122 [A]KR. 34-38 [A] 47-51 [A] 64-68 [A] 120-124 [A] 153-157 [A][RK].[AILMFV][LTKF]. 67-80 [A][IL]A(P).{6,8}[FLIVM].[FLIVM] 120-128 [A][KR]{0,2}[KR].{0,2}[KR].{2,4}[ILVM].[ILVF] 74-77 [A]F..P 28-32 [A][PA][^P][^FYWIL]S[^P] 100-104 [A]K...K 121-128 [A]R[^DE]{0,2}[^DEPG]([ST])(([FWYLMV].)|([^PRIKGN]P)|([^PRIKGN].{2,4}[VILMFWYP])) 121-127 [A]..(T)..[ILV]. 114-120 [A] 154-160 [A…	ProSitePatterns PS00893 Nudix box signature 204-225; IPR020084 NUDIX hydrolase, conserved; ProSitePatterns PS00893 Nudix box signature 204-225; IPR015797 NUDIX hydrolase-like domain superfamily; PANTHER PTHR12629:SF0 APS, ISOFORM A 149-227; Pfam PF00293 NUDIX domain 172-226
EffectorO	Avr3c	MRVCSVLLVAAAALIATSNAVEPSATSTVEVAEVQARGADKRFLRSLQTEEEQGDSDVNEAEDGSEERGLFAWIKNAVTGDVLLAKANKGDFEMQTKLFKKWIEEKPKVRQNAIAKIMRDGGRKKYDTVLTAWKYHDKRTANGIGIRGATDDVDELLPGTLIYRAAAGNQGAQSALFSMWIGAEKKTLDTARILLSKSELPAKEYKRLNKAWVQYRRKHK	220	SP	0	1	0.454545	No	Not GPI-anchored	No-canonica	Avr3c details extr: 10, mito: 4.5, cyto_mito: 3.333, plas: 3, E.R.: 3, golg: 3, cyto_nucl: 1.833, nucl: 1.5, pero: 1	Nucleus	52-56 [A][DSTE][^P][^DEWHFYC]D[GSAN] 122-124 [A] 216-218 [A](.RK)|(RR[^KR]) 41-43 [A] 138-140 [A] 206-208 [A] 216-218 [A][KR]R. 41-43 [A] 138-140 [A] 206-208 [A]KR. 37-43 [A]R...[KR]R. 41-45 [A] 68-72 [A] 97-101 [A] 147-151 [A] 192-196 [A][RK].[AILMFV][LTKF]. 1-4 [A]^M{0,1}[RK][^P]. 186-199 [A] 189-199 [A](.|([KRH].{0,3}))[^EDWNSG][^D][RK][^D]L.{0,1}[FL].{0,3}[EDST] 138-146 [A][KR]{0,2}[KR].{0,2}…	Pfam PF16810 RXLR phytopathogen effector protein, Avirulence activity 1-143; IPR031825 RXLR phytopathogen effector protein;
EffectorO	Avr4/6	MGLHKGFFVAVALLALLIVAAPADAITDESQPRDATIVDAPLTGRGANARYLRTSTSIIKAPDAQLPSTKAAIASSVTKEEEERKISTGLSKLRQKLSKRFHDIPDWLLQLQAFLSVGLHHLT	123	SP	1	0	0	No	Not GPI-anchored	No-canonica	Avr4_6 details extr: 13, mito: 4, plas: 4, golg: 3, nucl: 2, cyto: 1	Nucleus	36-40 [A][DSTE][^P][^DEWHFYC]D[GSAN] 83-85 [A](.RK)|(RR[^KR]) 99-101 [A][KR]R. 99-101 [A]KR. 5-9 [A] 33-37 [A][RK].[AILMFV][LTKF]. 5-13 [A][RK].{2,4}[LIVMP].[LIV].[LIVMF] 72-76 [A][PA][^P][^FYWIL]S[^P] 92-96 [A]K...K 50-59 [A] 53-62 [A] 84-93 [A]R[^DE]{0,2}[^DEPG]([ST])(([FWYLMV].)|([^PRIKGN]P)|([^PRIKGN].{2,4}[VILMFWYP])) 97-101 [A].(S)..F 106-114 [A][DE]{1,3}.{0,2}W.{1,6}[WF] 54-60 [A]..(T)..[I…	Protein family membership, none predicted
EffectorO	Avrblb2	MRSILYAVLAFAVLARSSAVAAFPIPDESRPLSKTSPDTVATRSLRVEAQEVIQSGRGDGYGGFWKNIIPSTNKIIKKPDIKISKLIEAAKKAKKKMTKS	100	SP	0	0	0	No	Not GPI-anchored	No-canonica	Avrblb2 details extr: 16, mito: 6, cyto: 1, plas: 1, pero: 1, E.R.: 1, golg: 1	Nucleus	74-78[A] 91-95[A] 95-99[A][RK].[AILMFV][LTKF]. 74-83[A] 77-83[A][KR]{0,2}[KR].{0,2}[KR].{2,4}[ILVM].[ILVF] 74-83[A][RK].{2,4}[LIVMP].[LIV].[LIVMF] 78-84[A].P[^P]I[^P][IV][^P] 23-26[A]F..P 26-30[A] 41-45[A][PA][^P][^FYWIL]S[^P] 74-78[A] 78-82[A] 91-95[A] 92-96[A] 95-99[A]K...K 33-38[A]...([ST])P. 40-46[A] 70-76[A]..(T)..[ILV]. 33-39[A]..(T)..[DE]. 57-59[A]RGD 59-64[A][EDST].{0,2}[WFY]..[ILVFY] 78-…	Protein family membership, none predicted
EffectorO	BLG01	MVRVYVAALTGFLALSASASATLQLTSVNESLADAYDSTAPARGKLRAYAATNVESDERAFSNLLEHLKTLNVLFSPLSKERMEAAISKSDSSVVKHLSEDGAVNEKKLGIGRDGVKAFEPAKVSKVKMILEDIFRKPYNKILLKVLSKANGGERNLVRNLAQAEMLGFKVFFLKSTLASK	181	SP	0	0	0	No	Not GPI-anchored	No-canonica	BLG01 details pero: 13, cyto: 8, cyto_nucl: 6.5, nucl: 3, mito: 2, E.R.: 1	----	CLV_C14_Caspase3-7, SLADA, 31-35 [A], [DSTE][^P][^DEWHFYC]D[GSAN], SKSDS, 88-92 [A], CLV_NRD_NRD_1, FRK, 135-137 [A], (.RK)|(RR[^KR]), CLV_PCSK_SKI1_1, KMILE, 128-132 [A], [RK].[AILMFV][LTKF]., KILLK, 141-145 [A], KVFFL, 170-174 [A], DOC_CYCLIN_RxL_1, RKPYNKILLKVLS, 136-148 [A], (.|([KRH].{0,3}))[^EDWNSG][^D][RK][^D]L.{0,1}[FL].{0,3}[EDST], KPYNKILLKVLS, 137-148 [A], , , PYNKILLKVLS, 138-148 [A],…	Protein family membership, none predicted
EffectorO	BLG03	MVRVYVAALAAIFALSASATLHLTLANASSVTTEEGDGRPQGKLRVNAATNVESDERFLDGLKALVRGFYDLTPFAPRFQKDTYSNLLLKLNLSFEQFSGKDTLQLRRLYDAARRHNKVNPTNPVSVYTGLVEKYGEFEIVNMVYSLKHAQSSKSRDVLKRLGKEEKWYWKDKKDAGKMYAEALDLGNEFTVKNMVSKLSKLEQFLNRIDQKASEEQLKALVVADIERVKTKKESVSPSDVEM	243	SP	0	0	0	No	Not GPI-anchored	No-canonica	BLG03 details extr: 13, mito: 5, golg: 5, pero: 2, E.R.: 2	Nucleus	CLV_C14_Caspase3-7, EEGDG, 34-38 [A], [DSTE][^P][^DEWHFYC]D[GSAN], DKKDA, 172-176 [A], , CLV_NRD_NRD_1, RRL, 107-109 [A], (.RK)|(RR[^KR]), , RRH, 114-116 [A], CLV_PCSK_KEX2_1, RRL, 107-109 [A], [KR]R., RR, CLV_PCSK_SKI1_1, RDVLK, 156-160 [A], [RK].[AILMFV][LTKF]., DEG_APCC_DBOX_1, SRDVLKRLG, 155-163 [A], .R..L..[LIVM]., , , DOC_USP7_MATH_1, ANASS, 26-30 [A], [PA][^P][^FYWIL]S[^P], AQSSK, 150-154 …	Protein family membership, none predicted
EffectorO	BLN06	MTLLHCWLLLVGHLASTAYADFITKDFKSLPPPAYDTNATQALVPYNAALEERNGPSSSTALLQYIDHKPGLMKKLLAGLSIRFAPPTMKVISTPTDMLRIDKIKNNIIKSSQWKRWARSLLEQNSMQNSHVIITKKMMDDLKPTNFFLVLLEASKDKNTKAVAKILEETQFARWCTIEHESISPMEFYDVLQLNLNEPIAYMERLPVLLRYWKYYKSVHSPMSSVATPKDIIDKQTVNRFGPYWKHTGEIAELLRLDFDSDSFFNHPARNVWLDLMKTYLDDTKTAEPLMIKTFQLLGNAAAKNLQNNVYSPIHFAERWIQANLQPIDVVTILGLDIHDSNLATNSAFSFLKVFIEKFLVNHPEADTTVVKIFSRLGSDESEKALALRKSFVSFFLRT…	502	SP	0	3	0.59761	No	Not GPI-anchored	No-canonica	BLN06 details extr: 8, mito: 7, nucl: 5, cyto: 3, vacu: 2, pero: 1, E.R.: 1	Mitochondria	388-390 [A] 465-467 [A](.RK)|(RR[^KR]) 115-117 [A][KR]R. 115-117 [A]KR. 25-29 [A] 74-78 [A] 119-123 [A] 488-492 [A][RK].[AILMFV][LTKF]. 253-257 [A]E[IMPVL][MLVP]R. 397-403 [A][LIVMP].{0,2}(T)P..([ST]) 56-60 [A][AVP].[ST][ST][ST] 203-211 [A][FYLIM]..[YVILA]P.L.. 92-97 [A] 226-231 [A] 397-402 [A][MPVLIFWYQ].(T)P.. 68-81 [A] 69-81 [A] 71-81 [A](.|([KRH].{0,3}))[^EDWNSG][^D][RK][^D]L.{0,1}[FL].{0,3}[…	Protein family membership, none predicted
EffectorO	BLN08	MRFVLVIFMTAATICASRETISVEKDGEHDKLLVITSTTRYLKEDYGAVSNSRLLRVSVGSNQSGTMQDEADIGEDSYMDTVYFKLWRLIGKTPGEVYTDSFGTMDPASAAQNPSYNRYIRYKRYYNNHH	130	SP	0	1	0.769231	No	Not GPI-anchored	No-canonica	BLN08 details extr: 17, golg: 4, E.R.: 3, cyto: 2, plas: 1	----	121-125 [A]R.[RK]R. 123-125 [A][KR]R. 123-125 [A]KR. 2-6 [A] 40-44 [A][RK].[AILMFV][LTKF]. 1-4 [A]^M{0,1}[RK][^P]. 34-38 [A][AVP].[ST][ST][ST] 2-9 [A][RK].{2,4}[LIVMP].[LIV].[LIVMF] 90-95 [A]...([ST])P. 56-60 [A]R[^DE]{0,2}[^DEPG]([ST])(([FWYLMV].)|([^PRIKGN]P)|([^PRIKGN].{2,4}[VILMFWYP])) 18-24 [A] 37-43 [A]..(T)..[ILV]. 64-70 [A] 91-97 [A]..(T)..[DE]. 44-49 [A] 45-49 [A] 80-86 [A] 81-86 [A] 115…	Protein family membership, none predicted
EffectorO	BLR13	MRPKLKRPTSRRCFFLLLFFGFTLLACLVTFSLKTLTFTTTAKALNQVAAPPRILMEAKITSSAISRLKEWATPYLAKITSFWFVKYVAPSLYLRLASDKTAAIDTLFKLFQVDKDAPNLLQSKPFEKWYKAVLKAYKHNPQEGRRAMIKTLAQSFQDEARLSRVLAEAKESSSREPRAHAQLLEDALFDRWIHLHNKAARIAKARGLKISQGNDIAEAAYKLLKLDAAKSDFLSTVSLRTWFLYMNEAHVSFHVQHSFLLSKLRHANDSEELDRKLVDAISKGGLMSGIASDLMVASYKMRGLSIEDLLKRVKDEKQRDSIEIALLNAWVLAEYKTHLNVDTLMQNLLQHLSEQKLIDLIAKTNISRDYLDALKKGLVNLWQARHLTSFQVFKLLKLD…	479	No_SP	1	2	0.417537	No	Not GPI-anchored	No-canonica	BLR13 details golg: 7, mito: 6, extr: 6, plas: 5, E.R.: 2, vacu: 1	Mitochondria or Nucleus	369-373 [A][DSTE][^P][^DEWHFYC]D[GSAN] 11-13 [A] 145-147 [A] 274-276 [A] 473-475 [A](.RK)|(RR[^KR]) 6-8 [A] 11-13 [A] 145-147 [A] 311-313 [A] 472-474 [A] 473-475 [A][KR]R. 6-8 [A] 311-313 [A] 472-474 [A]KR. 2-8 [A] 7-13 [A]R...[KR]R. 12-16 [A] 34-38 [A] 131-135 [A] 201-205 [A] 206-210 [A] 222-226 [A] 311-315 [A] 385-389 [A] 394-398 [A] 435-439 [A] 457-461 [A][RK].[AILMFV][LTKF]. 367-375 [A].R..L.…	Protein family membership, none predicted
EffectorO	BLR20	MRGHNLRFLFLAVIAAAVVLLMAGKQRQCLELISIEYFSKQYIAAVSNVSDPDSRALRYASKPGIGTEERGIGSSLKNKLYDSAFKWALKFHMNPKLLLYLLNVPFSHPHAEMDRNFGRWIHYVIKFESFQDEAHRFSESTFYKLLETKLTTEDMAMLFQSLETWPDGERLAGKMQAYMILNAPSRDVMHIAWNRVREPPEHVFRILNLENETIPDRDRLITEWLRYCRSYRETESAVAFQGLRIPDELFYSELLRLLRKTKADEDIIAFLQSIRNIDGMETFTDHIEAVADRTLLTHEILLKRVEHPETFFNRLHLQNAFLAYNSNFLKWLSYIAVYNKQPGIAPFTMEKAFEFIRSSSEVRRLDLYFGEFLEAKMKDVPELKEELRKMQIEVFKYWR…	476	SP	1	2	0.420168	No	Not GPI-anchored	No-canonica	BLR20 details golg: 8, plas: 7, E.R.: 4, mito: 3, extr: 3, cyto: 1, vacu: 1	----	50-54 [A] 164-168 [A] 457-461 [A][DSTE][^P][^DEWHFYC]D[GSAN] 258-260 [A] 363-365 [A] 387-389 [A](.RK)|(RR[^KR]) 303-305 [A] 363-365 [A] 416-418 [A][KR]R. 303-305 [A] 416-418 [A]KR. 7-11 [A] 86-90 [A] 96-100 [A] 219-223 [A] 293-297 [A] 404-408 [A][RK].[AILMFV][LTKF]. 253-257 [A]E[IMPVL][MLVP]R. 26-34 [A].R..L..[LIVM]. 1-4 [A]^M{0,1}[RK][^P]. 344-355 [A][IL]A(P).{6,8}[FLIVM].[FLIVM] 377-385 [A][FYL…	Protein family membership, none predicted
EffectorO	BLR31	MLLSRAISVVALLACICCGVHTQDSKADLGTLRTTDSAIITSQRRLRTSVDLVDNEERFRWPFQQFFKDRWHRKQIKTYFRDQKDNVPEGLVEQLIARHGLKNVEKVLSEVKFPLAVQISIRKILVNYKGKQAFTRPHLTPADTL	145	SP	0	3	2.06897	No	Not GPI-anchored	No-canonica	BLR31 details extr: 19, golg: 4, plas: 2	----	51-55 [A] CLV_C14_Caspase3-7 DLVDN Caspase-3 and Caspase-7 cleavage site. cytosol, [DSTE][^P][^DEWHFYC]D[GSAN]DQKDN 82-86 [A] nucleus,CLV_NRD_NRD_1 RRL 44-46 [A] N-Arg dibasic convertase (NRD/Nardilysin) cleavage site (X-|-R-K or R-|-R-X). extracellular, (.RK)|(RR[^KR]),HRK 72-74 [A] Golgi apparatus, IRK 121-123 [A] cell surface,CLV_PCSK_KEX2_1 RRL 44-46 [A] Yeast kexin 2 cleavage site (K-R-|-X o…	Protein family membership, none predicted
EffectorO	BLR36	MKALRCVLLLSSVALLTCVETAVENAVATSQSLGHRSLLQSTMTSDSDLADERLLQGLIEKFKGTWLGRMLAKTWIGKWLQPEVYLAHASNKQAAITNLFPRFNKKSLETSNPFESTKFTTWYNIVNKQFKTNFRDGHMYMLETLKTTFGELKLVTLLAKADLVPKSRPATTNLLETLIDTWLVPTPKTTEDVYQFLKLDESNDLFKDPLFSVWLEFAYKANGEDVDKWYSKVLATLKISAKEALKSNLLRASIEGDSVFIKNLQVEIWKEQGFTSREVHQFMNLKIIETAEDLAKYKLFLLFAQSTSTSFAAFEKNVSILAPETLVQLYSRSTKDDPYCAALEAVIYEDWYRVHATTEELFNLFQYDKFEETVLKNPLLIIVMKFALRNYRRAGSDVD…	457	SP	0	3	0.656455	No	Not GPI-anchored	No-canonica	BLR36 details pero: 17, mito: 3, E.R.: 3, cyto: 2.5, cyto_nucl: 2, plas: 1	----	392-394 [A] 419-421 [A](.RK)|(RR[^KR]) 392-394 [A] 421-423 [A][KR]R. 421-423 [A]KR. 5-9 [A] 36-40 [A] 128-132 [A] 153-157 [A] 168-172 [A] 242-246 [A] 298-302 [A] 385-389 [A][RK].[AILMFV][LTKF]. 176-187 [A] 177-187 [A] 180-187 [A][STDE]{1,3}.{0,2}[TSDE].{2,3}VP[STDE]G{0,1}[FLIMVYPA] 1-4 [A]^M{0,1}[RK][^P]. 183-190 [A] 184-190 [A] 185-190 [A][LIVMP].{0,2}(T)P..([ST]) 304-308 [A][AVP].[ST][ST][ST] 1…	Protein family membership, none predicted
EffectorO	BLR38	MHCTVFFILIACAKSSYGQTRSGSTAKSEYIASKSDEYSYNSDAIDQSRLLRGAVNPVSETMALRKFIFDMPEMLRPEHFEPIFKYPAAVKEVIKDYLAYGEALCGSGYDPRLLALLGVRPTVLKQELMKAKGVTLSVVPSSRKRPRALDEVESEVKNFRNVLKDFFIPPTTTNPSKLIPDDIEKLVPEHFTAQFNSLVYLMYFAVLHFDSQELATMSSSVLLKYALQKNLLLREKIESGTLGEWERDFRLMRVLNVYKSEQT	263	SP	0	3	1.14068	No	Not GPI-anchored	No-canonica	BLR38 details mito_nucl: 11, nucl: 10.5, mito: 10.5, cyto: 4, E.R.: 1, vacu: 1	Nucleus	64-66 [A] CLV_NRD_NRD_1 LRK N-Arg dibasic convertase (NRD/Nardilysin) cleavage site (X-|-R-K or R-|-R-X). extracellular, (.RK)|(RR[^KR]) SRK 142-144 [A] Golgi apparatus, cell surfaceCLV_PCSK_KEX2_1 KRP 144-146 [A] Yeast kexin 2 cleavage site (K-R-|-X or R-R-|-X). extracellular, [KR]R. Golgi apparatusCLV_PCSK_PC1ET2_1 KRP 144-146 [A] NEC1/NEC2 cleavage site (K-R-|-X). extracellular, KR. Golgi appa…	Protein family membership, none predicted
EffectorO	BSW03	MFSMLTILVAFHVARAATSLMAKQDVLPRANVSARNDKVTRMNTTPIALIKSGDEERLFGLFKSKEEIAQASKSKIERKIVKLVERFDKKLEPTELPKLKYVMKKLKSVSSSTSKTSHEDLVSHLAGKLKAKLGLKKLYLYIQGGKGSTAARELEQGLYQSFGTLVVESSANAFSLGNKETTTLKELFENPLLEAFISYSRATVGKEFDLYVALSLILEYEDELAKMVNEIMVMKGSVYQPTAKILNDGLNYPIAEMFHFLHLDKAVENPFDDALLSSAIFYAEQYSKRHPKEQTFIQQMAIIYGKEKLHQNIQAALKKGPPTNGVVTKIQAMQNLQKTSTKAAKPIRTTNSMSPQSFEKPVDGASTNDHVASTTLKTADAHIASMRPKPASPLHTFFT…	434	SP	0	0	0	No	Not GPI-anchored	No-canonica	BSW03 details mito: 21.5, mito_nucl: 11.5, extr: 3, cyto: 2	Nucleus	77-79 [A] 432-434 [A](.RK)|(RR[^KR]) 288-290 [A] 432-434 [A][KR]R. 288-290 [A]KR. 15-19 [A] 79-83 [A] 104-108 [A] 185-189 [A] 342-346 [A] 413-417 [A][RK].[AILMFV][LTKF]. 405-412 [A]F[^P]{3}W[^P]{2,3}[VIL] 1-3 [A]^M{0,1}[FYLIW][^P] 109-113 [A] 371-375 [A][AVP].[ST][ST][ST] 179-189 [A] 182-189 [A](.|([KRH].{0,3}))[^EDWNSG][^D][RK][^D]L.{0,1}[FL].{0,3}[EDST] 75-83 [A] 128-135 [A] 136-142 [A][KR]{0,2…	Protein family membership, none predicted
EffectorO	BSW04p	MVFPALFLLIAFAFGDAAATSMSNSLQTIPFSGTSVVSRRLNLDPVTVEKAAQAINVEHLLDICGKEKIVVGDIPSEFYKLADHTKHQELFERLGSHLKTLPFDDAHKDHAVISLMEKKYGEPAVAKFVNKALSLDPKSTEANRIQSAMLDRWKKEGLSVQEVAEKMTPKKFKLTKETLEDFPREMLMRYAVKIGSAEEDADFVTSAVLVVQFINKINTEEKLSALLPNLKAIQDLSSSDLTRILHVEKDATADIFNRQVGFVFLLFNRLRTSQDPFKTLGRVRSLYENDGRLKPFAKNFWPTAKDVAISSKMDIFVENVLPTTFAGKIRYFFRRMWFKLVSIFKKKSTPAVVSNHEIPKSEIPETTVTDVVDDTSNILKTPVNDDIAATSERPSSVGR…	485	SP	0	1	0.206186	No	Not GPI-anchored	No-canonica	BSW04p details extr: 8, E.R.: 6, cyto: 4.5, cyto_nucl: 3, golg: 3, pero: 2, vacu: 2, plas: 1	Nucleus	409-413 [A][DSTE][^P][^DEWHFYC]D[GSAN] 39-41 [A] 334-336 [A] 480-482 [A](.RK)|(RR[^KR]) 39-41 [A] 334-336 [A][KR]R. 330-336 [A]R...[KR]R. 170-174 [A] 184-188 [A] 249-253 [A] 330-334 [A][RK].[AILMFV][LTKF]. 39-47 [A].R..L..[LIVM]. 333-341 [A]F[^P]{3}W[^P]{2,3}[VIL] 379-384 [A][MPVLIFWYQ].(T)P.. 36-47 [A] 93-105 [A] 96-105 [A] 127-139 [A] 128-139 [A](.|([KRH].{0,3}))[^EDWNSG][^D][RK][^D]L.{0,1}[FL]…	Protein family membership, none predicted
EffectorO	BSW11	MSSAKPQMSLFWPIWLLVSCFAHRASSTALVKITAFKTETSDHLRVQTRRSNEKFFEERMFDGLLASVADIVAEIAPSLHIRLASNKEAAVTRIFERIHLTAETSRLFESTQFQQLAKIMSKAFPEETTGYEALYSELVKFYGDEKLAVFVAEGMNIPKTKDIAEIYQGIQFDAWSTKADPVQYAYDVLRLGEVRGNMFHSPLLKIWATFAKKKIVSTSVTSSVIFDFLFRMLKKSYSEENLIVMLGTANDVAESQTDAGMVATALFRHWDVTKGSAALKLEQTDLNEIDYSFLKLRILYDQAKMTYNDFKEHMEALIDGASGFNAARVIAILQEHKSTSDLAAKELPKLLQSWKNNELASDTVLTILQLDIAEFKDMQESPIFSIWLSYCDEIGVLLS…	530	SP	0	2	0.377358	No	Not GPI-anchored	No-canonica	BSW11 details mito: 11, cyto: 6, extr: 5, nucl: 3, E.R.: 1, vacu: 1	Nucleus	255-259 [A] 424-428 [A][DSTE][^P][^DEWHFYC]D[GSAN] 49-51 [A] 401-403 [A](.RK)|(RR[^KR]) 49-51 [A][KR]R. 45-51 [A]R...[KR]R. 231-235 [A] 444-448 [A][RK].[AILMFV][LTKF]. 422-430 [A] 448-456 [A].R..L..[LIVM]. 10-16 [A](L[MLIV]PP)|(((L[LMIV]PA)|(L..P))[ILMVAFYW].[MLIVFHPAY]) 388-394 [A]([LMFYWIC]..I.E)|(L..[IVLWC].E). 199-202 [A] 460-463 [A]F..P 6-10 [A] 102-106 [A] 472-476 [A][PA][^P][^FYWIL]S[^P] 1…	PS51257 PROKAR_LIPOPROTEIN PROSITE profiles entry 1 - 20
EffectorO	BSW13	MHLLDVAILAGVLAKIAATAEITMDSNTTLSPSVQPLEATAIGYPITPRDNTEERSSFAEILISFLRQYDHSFKWKLLDEAYIKTATLDKAAERIGLNKLCLVLQDAIQSEDKIRRKHALILRLELYTLWKAQGLRGEDLFLKLELHEINYNILKTQQYLIWHEYMNMLSHENVLKAEFDIITSFYKDRNSWASLFGFSEHTSNPLVAYFLKATLDFCMLQKTPADDVLKLLKVSRNDQELFSDPLLPIWTTYIQKSSGSASSQVYKKAMDILSKSRRVGSLMKLLHMAGIDKPENARYLDGLMLLLIDQGVRPVALLVGLLSEDFVAVGSYHLSIMKVLTTPILFLWTQYAHMYYGADKAEVAVVQILLKATSKEELKQAVEIALRDIPDGTPNKAGL…	773	SP	0	4	0.517464	No	Not GPI-anchored	No-canonica	BSW13 details plas: 7, cyto: 5.5, cyto_nucl: 4, E.R.: 3, golg: 3, mito: 2, pero: 2, vacu: 2, nucl: 1.5, extr: 1	Nucleus	388-392 [A] 419-423 [A] 531-535 [A] 750-754 [A][DSTE][^P][^DEWHFYC]D[GSAN] 115-117 [A] 277-279 [A] 510-512 [A] 671-673 [A] 762-764 [A](.RK)|(RR[^KR]) 115-117 [A] 277-279 [A] 510-512 [A] 591-593 [A] 684-686 [A] 744-746 [A] 761-763 [A] 762-764 [A][KR]R. 591-593 [A] 684-686 [A] 744-746 [A]KR. 84-88 [A] 117-121 [A] 230-234 [A] 338-342 [A] 404-408 [A] 454-458 [A] 466-470 [A] 505-509 [A] 581-585 [A] 60…	Protein family membership, none predicted
EffectorO	BSW14	MKFVFVFGALFALFIRLNRAALVAREANPLELSHDRANFRRITRRLRIDTLNASEERNIFNFWRRKKHANWEGLLNVDDVPQFTPRQIQENIKWSKKDLKEVLTALNFRKVTSPEVTRQKMFQLDEYLDSLDLKTEVKTMDEIVAKRLKVLGMLKGNDWEHTKELKRHLAHVWVIKRIPVRNVYRGLKMNEEESLENLFSIRSGEETLDFFLDFFYATRKYHNDKEELAELFLETYDVATVLHLINVGSRLDSAQVFVAQLEHSLHRKWSSMSHNKVFFDILHLDKKGSQVFNTFEMQTWYRFIKGTDPDEAEAKTLIFLIHSYGTAFLSDVLIRGQGQSISSLRPIFRKALLDHWAKQKTGS	363	No_SP	0	0	0	No	Not GPI-anchored	No-canonica	BSW14 details extr: 8, golg: 8, E.R.: 4, nucl: 2, vacu: 2, mito: 1, cyto: 1, plas: 1	Mitochondria or Nucleus	126-130 [A] 249-253 [A][DSTE][^P][^DEWHFYC]D[GSAN] 40-42 [A] 44-46 [A] 64-66 [A] 108-110 [A] 218-220 [A] 266-268 [A] 348-350 [A](.RK)|(RR[^KR]) 40-42 [A] 44-46 [A] 64-66 [A] 146-148 [A] 166-168 [A] 176-178 [A][KR]R. 146-148 [A] 166-168 [A] 176-178 [A]KR. 36-42 [A] 40-46 [A] R...[KR]R. 2-6 [A] 19-23 [A] 40-44 [A] 57-61 [A] 97-101 [A] 100-104 [A] 109-113 [A] 146-150 [A] 163-167 [A] 185-189 [A] 276-…	Protein family membership, none predicted
EffectorO	crn1	MVTLYCVVVGVAGSAFPVDIDENKSVGHLKDAIKEKNASTITCDAKNLQLFLAKKKKGAGVRLTENDVKDGVSDTSDLKLLGVAGAPLSLVGLSEKDVKFVPTLEDVESMNTPVHVLVVVPEQDGTISKEMSAATSPLTVEQVEMSMNKVLRERDEKASAYSFSDLNTAMEERIVKKMRLTENIPDVKEPVDTSIAGYSWIPKIVESEESQRAGYMEYLQQHLKTLIDRGDFLLDDIAGDKSVLNIVDPRLPFAMKGTADVLLINRTAKNPLIKLAGVSLVIELKKKVEPGHVPQAIGQLVSCSMKAPLNCYPLSLLTDLNDHWHFSWFSDKHVLTQVTLKYPKNAFRFIEAAVLGRTDSAPPPPSFMPGSFKTIKVDDFLPQPVDARAEEMMERYELM…	431	No_SP	0	4	0.928074	No	Not GPI-anchored	No-canonica	crn1 details cyto: 9.5, cyto_nucl: 8, E.R.: 6, nucl: 3.5, pero: 2, golg: 2, mito: 1, plas: 1, extr: 1, vacu: 1	Nucleus	67-71[A][DSTE][^P][^DEWHFYC]D[GSAN] 411-413[A](.RK)|(RR[^KR]) 411-413[A][KR]R. 96-100[A] 173-177[A] 241-245[A] 266-270[A] 332-336[A] 344-348[A] 373-377[A][RK].[AILMFV][LTKF]. 94-104[A] 95-104[A][STDE]{1,3}.{0,2}[TSDE].{2,3}VP[STDE]G{0,1}[FLIMVYPA] 110-115[A][MPVLIFWYQ].(T)P.. 46-52[A]([ILVMF]...NL...L)|([KR].{0,2}NL...L) 381-387[A](L[MLIV]PP)|(((L[LMIV]PA)|(L..P))[ILMVAFYW].[MLIVFHPAY]) 54-63[A] …	Pfam PF20147 Crinkler effector protein N-terminal domain 2-119; IPR045379 Crinkler effector protein, N-terminal
EffectorO	crn2	MVKLVCAIVGVAGSAFPVDTDASQLVGDLKKAIKAENAMTFTGDAKDLQLFLAKQPVDDESGKEVVPVYRPSAEEMKEESFKWLPDEHRAALKLVEGESDDYIHALTAGEPILGSKTLTTWFYTKNNMELPSSEQIHVLVVVPDGAGGSASDTSRMDRLFDKVDKVYEHTVLSKRTRYVHSEMNSAKGNILLNDLKIRISPVDTVKFAGGVPTPAKEFKWKSDRTEEQQKEPYREYVVANIGDVLTNNKLCVVGVEKGVNILTVEVPGRDIVLAGRTDMIVLSDIAQKFPHYLPHLPGVRMLIEVKKVVTTASEFQALSELIALDIIATESVMALLTNLTNHWQFFWVSRKSDDRVIIETTTLIAPGEAFAVIRTLLDQSPSAGAEVSLPCFEKPVKRQ…	456	No_SP	0	3	0.657895	No	Not GPI-anchored	No-canonica	crn2 details cyto: 9, plas: 9, E.R.: 4, nucl: 2, extr: 1, pero: 1, golg: 1	Nucleus	349-351[A](.RK)|(RR[^KR]) 174-176[A] 397-399[A][KR]R. 174-176[A] 397-399[A]KR. 31-35[A] 89-93[A] 116-120[A] 216-220[A] 307-311[A] 374-378[A] 394-398[A][RK].[AILMFV][LTKF]. 88-96[A] 397-405[A].R..L..[LIVM]. 211-217[A] 212-217[A][LIVMP].{0,2}(T)P..E 211-216[A][MPVLIFWYQ].(T)P.. 371-380[A](.|([KRH].{0,3}))[^EDWNSG][^D][RK][^D]L.{0,1}[FL].{0,3}[EDST] 30-41[A] 31-41[A] 350-358[A][KR]{0,2}[KR].{0,2}[KR…	Pfam PF20147 Crinkler effector protein N-terminal domain 2-141; IPR045379 Crinkler effector protein, N-terminal 2-141
EffectorO	EPI1	MKSALLFTLVVAAVHAQSPQVISPAPRRESNEIDCPEYCLDVYDPVGDGEGNTYSNECYMKRAKCHNETTPPAWKDLVLITGSSTGEQPPSKKCSTVCPDVELPVCGSNRVRYGNPCELRIAACEHPELNIVEDSGKACVGSKVTPQEG	149	SP	0	10	6.71141	No	Not GPI-anchored	Canonical	EPI1 details mito: 11.5, cyto_mito: 9.333, cyto: 6, extr: 6, cyto_nucl: 4.833, nucl: 2.5, E.R.: 1	----	27-29[A](.RK)|(RR[^KR]) 27-29[A][KR]R. 20-25[A] 142-147[A]...([ST])P. 143-149[A]..(T)..[DE] 18-24[A]...[PV]..P 145-148[A][PSAT].[QE]E 20-27[A]...([ST])P..[RK] 142-148[A]S..([ST])... 142-148[A]...([ST])..E 27-33[A][RK][RK].([ST])[^P].. 27-33[A].R.([ST])[^P].. 20-26[A] 142-148[A]...([ST])P.. 26-28[A]([LIVMFYWPR]R[^YFWDE]{0,1}R)|(R[^YFWDE]{0,1}R[LIVMFYWPR])	ProSiteProfiles PS51465 Kazal domain profile 88-141; IPR002350 Kazal domain; CDD cd00104 KAZAL_FS 39-67; SUPERFAMILY SSF100895 Kazal-type serine protease inhibitors 90-128; Pfam PF07648 Kazal-type serine protease inhibitor domain 35- 69; PANTHER PTHR10913 FOLLISTATIN-RELATED 31-70, 88-140; SMART SM00280 kazal_3 34-85; SUPERFAMILY SSF100895 Kazal-type serine protease inhibitors 32-70; IPR002350 Ka…
EffectorO	EPIC1	MTFLRPILALLAATALVTTSAQVDGGYSKKEVTPEDMELLQKAQSNVSAYNSDVTSRICYLKVDSLETQVVSGENYKFHVSGCSVNSDNELGGCANQNCESSKYDIVIYSQSWTNTLEVTSITPVK	126	SP	0	4	3.1746	No	Not GPI-anchored	Canonical	EPIC1 details extr: 23, golg: 3	----	30-34[A][RK].[AILMFV][LTKF]. 49-53[A][PA][^P][^FYWIL]S[^P] 30-35[A] 120-125[A]...([ST])P. 53-59[A] 66-72[A] 112-118[A] 114-120[A]..(T)..[ILV]. 31-37[A]..(T)..[DE]. 101-109[A] 102-109[A][EDST].{0,2}[WFY][^RKPGWFY][^PG][ILVFM]((.{0,4}[PLAFIVMY])|($)|(.{0,3}[ED])) 101-107[A] 102-107[A][EDST].{0,2}[WFY]..[ILVFY] 104-108[A](Y)[^EPILVFYW][^HDEW][PLIV][^DEW] 104-107[A](Y)[QDEVAIL][DENPYHI][IPVGAHS] 104-…	SUPERFAMILY SSF54403 Cystatin/monellin 25-119; IPR046350 Cystatin_sf InterPro homologous superfamily 25 - 119; SSF54403 Cystatin/monellin SUPERFAMILY 25 - 119;
EffectorO	GIP1	MKVFPALTSALVALGTAGVEAEHVQRSLVMGGGTVPVGAKTYTVGLRTTAEGDTFCGGALISPTHVLTTATCTASLGSGPAEWAAVGTHYLNGAKDGERLKVVSAQNHTLYNPNNFAYNFAVLTLEKPSKFSPVKLPAADGSDIAPSMSSKLMGWGDTSYPNGARANELQSVELRVVTSNCTYTVGPSEVCAGGEEGKDKCAGDTGGPLIKENGSGDADDILIGLASWGMPCGHKDVASVYARVSAGLEWINSVIKK	257	SP	0	6	2.33463	No	Not GPI-anchored	Canonical	GIP1 details cyto: 15, extr: 10, mito: 2	----	240-246 [A][ILV]..R[VF][GS]. 175-179 [A][RK].[AILMFV][LTKF]. 210-214 [A].KEN. 1-4 [A]^M{0,1}[RK][^P]. 46-53 [A].R..[PGAV][DEIP]G. 127-136 [A][KR]{0,2}[KR].{0,2}[KR].{2,4}[ILVM].[ILVF] 6-10 [A] 139-143 [A] 146-150 [A] 242-246 [A][PA][^P][^FYWIL]S[^P] 59-64 [A] 129-134 [A]...([ST])P. 47-55 [A] 175-183 [A] 243-251 [A]R[^DE]{0,2}[^DEPG]([ST])(([FWYLMV].)|([^PRIKGN]P)|([^PRIKGN].{2,4}[VILMFWYP])) 6-12…	PANTHER PTHR24276:SF91 FI18310P1 6-253; PRINTS PR00722 Chymotrypsin serine protease family (S1) signature 57-72, 115-129, 198-210; IPR001314 Peptidase S1A, chymotrypsin family; Pfam PF00089 Trypsin 31-251; IPR001314 Peptidase_S1A InterPro family 57 - 72, 115-129, 198-210; IPR001254 Trypsin_dom InterPro domain 28 - 256; cd00190 Tryp_SPc CDD 42 - 254; SM00020 trypsin_2 SMART 28 - 251; PF00089 Tryps…
EffectorO	HaRxL106	IVFPGSLHIDNRNGHVQRDLRSADNGNEERNAILETLSNHLASAFGYLWTKEAQEMTNSAWSALRNKESSLPLYSEGVAREYIETAALNTLTAEHRLARAEAYMVSMIVALRGVENPESLRNSADNLQQFLINVWKTGKKQPAQVFELLEHVPYEEGNASLVNDSKFAIWMAYMGKTFDHQFKNWADVQHNEQLRIEGDKEKKGGPDYVEGTESRGKKRGQTEAPDLEPGLTPKQKRLKRMELQRVKKILLNINLMGIGRS	261	No_SP	0	0	0	No	Not GPI-anchored	No-canonica	HaRxL106 details nucl: 18, mito: 5, cyto: 2, pero: 2	Nucleus	237-241 [A]R.[RK]R. 218-220 [A] 236-238 [A] 239-241 [A][KR]R. 218-220 [A] 236-238 [A] 239-241 [A]KR. 236-240 [A] 247-251 [A] 248-252 [A][RK].[AILMFV][LTKF]. 239-247 [A].R..L..[LIVM]. 1-2 [A]^M{0,1}[FYLIW][^P] 65-73 [A] 234-243 [A] 236-243 [A] 245-255 [A] 247-255 [A][KR]{0,2}[KR].{0,2}[KR].{2,4}[ILVM].[ILVF] 245-253 [A] 247-255 [A] 248-255 [A][RK].{2,4}[LIVMP].[LIV].[LIVMF] 136-140 [A]K...K 229-23…	Protein family membership, none predicted
EffectorO	HaRxL17	LNGLETLSSGADVDELTTATRLLRAAHLDRKLSEERAFISGESIGSWWTKVTEWLRVKFELIIAYIKQLRVKSNDVKDDAATNDAAHAKDDAAANKAARAKDDASRATYEAARANYEAARAYDDATRAQDVAALEAARAIEATDIAAYTGANAEYEQSMFLNGFVKTIDLHNEKNAPIMTRLNKSLDEAKKSSTFREIADGVNESKVALVVHEKQDGYLLWILHLKWAVEAKSPKDVVERILKDLGTHDVPHLQERAEQVKKAYTIFLLYVERMSRATHPK	281	No_SP	0	0	0	No	Not GPI-anchored	No-canonica	HaRxL17 details cyto: 15.5, cyto_nucl: 11.5, nucl: 6.5, pero: 3, mito: 1, cysk: 1	----	197-201[A] 213-217[A][DSTE][^P][^DEWHFYC]D[GSAN] 29-31[A](.RK)|(RR[^KR]) 206-210[A] 240-244[A][RK].[AILMFV][LTKF]. 1-2[A]^M{0,1}[FYLIW][^P] 195-202[A].R..[PGAV][DEIP]G. 56-63[A] 261-268[A][KR]{0,2}[KR].{0,2}[KR].{2,4}[ILVM].[ILVF] 50-59[A][RK].{2,4}[LIVMP].[LIV].[LIVMF] 54-60[A]..[RK].{0,1}[VIL][^P][FW]. 189-193[A][PA][^P][^FYWIL]S[^P] 230-235[A]...([ST])P. 30-39[A] 106-110[A] 181-187[A] 276-280[…	Protein family membership, none predicted
EffectorO	HaRxL18	HRSPRNLRRVAAAGEENDVRMKALIPTTSISTTFEPEEERGITGGLTEKLRGFLKDVYLKRYARLQAANMNQAIAIKGLQKKKIRVDKLRRYLRLDKVKNHHLDDGNVSWNTLCFWRMKELY	122	No_SP	0	1	0.819672	No	Not GPI-anchored	No-canonica	HaRxL18 details nucl: 12, mito: 12, cyto: 2, pero: 1	----	8-10[A] 90-92[A](.RK)|(RR[^KR]) 8-10[A] 60-62[A] 90-92[A][KR]R. 60-62[A]KR. 40-44[A] 51-55[A][RK].[AILMFV][LTKF]. 50-58[A].R..L..[LIVM]. 85-96[A] 88-96[A](.|([KRH].{0,3}))[^EDWNSG][^D][RK][^D]L.{0,1}[FL].{0,3}[EDST] 85-95[A] 88-95[A][KR]{0,2}[KR].{0,2}[KR].{2,4}[ILVM].[ILVF] 26-30[A][PA][^P][^FYWIL]S[^P] 77-81[A]K...K 39-57[A][^R]..((.[ILMVF])|([ILMVF].))[^P][^P][ILVM].{4,7}L(([KR].)|(NK))[VATIGS…	Protein family membership, none predicted
EffectorO	HaRxL2	ASGGMETPASGAQEPESSSATKFLKTRSTNDHDEDRKFASTQFNRVIKFLKDNFTPANPRDQLEPRDTPKEAFKILKLDKKKIYHDARIRKKDVVKFFSSRKFRAWFEHVKQYRGPDAYEDMFKCLDVIFGKENIKTMIEKMQKAKKTRELGKKFEAERLKRDENIKKWFDLVKAIAETEKP	182	No_SP	0	1	0.549451	No	Not GPI-anchored	No-canonica	HaRxL2 details nucl: 16.5, cyto_nucl: 13, cyto: 8.5, golg: 1, cysk: 1	Nucleus	35-37[A] 89-91[A] 100-102[A](.RK)|(RR[^KR]) 159-163[A]R.[RK]R. 161-163[A][KR]R. 161-163[A]KR. 22-26[A] 45-49[A] 48-52[A] 70-74[A] 74-78[A][RK].[AILMFV][LTKF]. 131-135[A].KEN. 15-19[A][AVP].[ST][ST][ST] 5-10[A][MPVLIFWYQ].(T)P.. 70-79[A] 71-79[A](.|([KRH].{0,3}))[^EDWNSG][^D][RK][^D]L.{0,1}[FL].{0,3}[EDST] 88-97[A] 90-97[A] 91-97[A][KR]{0,2}[KR].{0,2}[KR].{2,4}[ILVM].[ILVF] 43-50[A]..[RK].{0,1}[VI…	Protein family membership, none predicted
EffectorO	HaRxL22	DSSYASTATTSSLFTQVRQLTEDHADASTTRTMRSDEAVESSEGRSLNDVANFARKSASKLANFPKTRFSSEMKTFRKYQVNENALETLQSPNMQKLMDFYSHLREVNPDTQNTLIAALTTTYGEDVMVSALAEAKRSGDMEVHEIAKWLWEQQINGWLNGVKSPDDLVKSLRLHEGHLSDKLEALEEFVTAHNEKNSGHVVLIDLLKSGPGGEGKQASLLVKGATGGNPTNAKTLKIEKLLLAKWESLNLSPEDIMDRLKLTETIEDMTSPKLATFMKYVAKGDAEDAMREKSLLHISTKKFGNKAVAVALVRATDDVFLKTYVKTLKTHILEGWLSDGISAKDVFELLDVGGQSR	357	No_SP	0	0	0	No	Not GPI-anchored	No-canonica	HaRxL22 details cyto_nucl: 12.5, cyto: 12, nucl: 9, mito: 5, pero: 1	----	23-27[A][DSTE][^P][^DEWHFYC]D[GSAN] 54-56[A] 76-78[A](.RK)|(RR[^KR]) 136-138[A][KR]R. 136-138[A]KR. 18-22[A] 223-227[A] 234-238[A] 240-244[A] 273-277[A] 293-297[A] 326-330[A] 344-348[A][RK].[AILMFV][LTKF]. 1-2[A]^M{0,1}([ED]). 8-12[A] 118-122[A][AVP].[ST][ST][ST] 167-176[A] 234-247[A] 237-247[A] 290-300[A](.|([KRH].{0,3}))[^EDWNSG][^D][RK][^D]L.{0,1}[FL].{0,3}[EDST] 136-143[A] 234-243[A] 291-298[…	Protein family membership, none predicted
EffectorO	HaRxL24	LVPDSIPDVSTRSDAMNQEDTPSSRRSGSSVNKQAEDRAISVKGALGVIGLTKLVNKPAIPSKLLREGISADVVFGRLHLDTSGIELFEKPDFLSWAVYVDRFNLKHPTRVKSMYAILTTRYTPDVLAKMIEAAKHKPETKRIAMDLQAEQMAEWKLAEIDPGLVFDMFRLNVVDQLSQPAFNIWLRYAREYNPGGGITTLLETLKHRYTDADLSRLLIAAKQDEFTFDLALDLQIALANLWLVRRVRPEYVFEWLGLHRLHRGVRNLYKNVEVRTWKEYAKGFRHETELGHMELIDLLRHYYKDKKLSSLVVKAHHKSPQYDWTVRLMHDLVVRWIGEGKSVAYVREKVGVAGVFKYDRMLLELANGSPVELKL	375	No_SP	0	0	0	No	Not GPI-anchored	No-canonica	HaRxL24 details cyto: 14, cyto_nucl: 10, nucl: 4, mito: 4, pero: 4, cysk: 1	----	11-15[A][DSTE][^P][^DEWHFYC]D[GSAN] 25-27[A] 245-247[A](.RK)|(RR[^KR]) 25-27[A] 141-143[A] 245-247[A][KR]R. 141-143[A]KR. 43-47[A] 360-364[A][RK].[AILMFV][LTKF]. 1-2[A]^M{0,1}[FYLIW][^P] 334-341[A].R..[PGAV][DEIP]G. 141-147[A] 304-313[A] 306-313[A] 357-365[A][KR]{0,2}[KR].{0,2}[KR].{2,4}[ILVM].[ILVF] 357-365[A][RK].{2,4}[LIVMP].[LIV].[LIVMF] 88-91[A]F..P 7-11[A] 59-63[A][PA][^P][^FYWIL]S[^P] 53-5…	Protein family membership, none predicted
EffectorO	HaRxL36	YVSTLGGGHFLCRHLNHSTLLAKLQIGISMGLQDPILESKCRVNLMYNALQLGKFKRAKRILRREELVAEQLESDELLKVCHAANVYLDKVDQLHKEQLLVYRKSGRPATLHDNFYRQRIVRVTK	125	No_SP	0	3	2.4	No	Not GPI-anchored	No-canonica	HaRxL36 details mito: 11.5, mito_nucl: 11.499, nucl: 10, cyto_nucl: 8.833, cyto: 4.5, plas: 1	----	63-65[A] 102-104[A](.RK)|(RR[^KR]) 57-61[A]R.[RK]R. 56-58[A] 59-61[A] 63-65[A][KR]R. 56-58[A] 59-61[A]KR. 56-60[A] 59-63[A] 107-111[A][RK].[AILMFV][LTKF]. 1-2[A]^M{0,1}[FYLIW][^P] 23-30[A][RK].{2,4}[LIVMP].[LIV].[LIVMF] 107-112[A]R[^DE]{0,2}[^DEPG]([ST])(([FWYLMV].)|([^PRIKGN]P)|([^PRIKGN].{2,4}[VILMFWYP])) 122-125[A]R[^DE]{0,2}[^DEPG]([ST])[^P]{0,1}$ 108-114[A]..(T)..[DE]. 9-21[A].F[^P][^P][KRIL…	Pfam PF16065 Domain of unknown function (DUF4807) 3-85; IPR032072 DUF4807 InterPro family 3 - 85; PF16065 DUF4807 Pfam 3 - 85; Coil (1) Coil COILS entry Model: Coil 55 - 75
EffectorO	HaRxL44	AATVAASTHGLEVVPDPVKFSLLQATAETGHQADVDGKINRFLTSKDADLPHLVAPAGYAPSLLQKGGIGRYLRSTGVDDADLEERRGWHKHHKKHKKHKRKHHHHAHESSDSL	114	No_SP	0	0	0	No	Not GPI-anchored	No-canonica	HaRxL44 details cyto: 15, cyto_nucl: 14, nucl: 11, pero: 1	Nucleus	44-48[A] 109-113[A][DSTE][^P][^DEWHFYC]D[GSAN] 86-88[A] 100-102[A](.RK)|(RR[^KR]) 86-88[A] 100-102[A][KR]R. 100-102[A]KR. 41-45[A][RK].[AILMFV][LTKF]. 53-59[A](L[MLIV]PP)|(((L[LMIV]PA)|(L..P))[ILMVAFYW].[MLIVFHPAY]) 53-56[A]L.[LIVAPM]P 107-111[A][PA][^P][^FYWIL]S[^P] 91-95[A] 94-98[A] 98-102[A]K...K 41-50[A]R[^DE]{0,2}[^DEPG]([ST])(([FWYLMV].)|([^PRIKGN]P)|([^PRIKGN].{2,4}[VILMFWYP])) 1-4[A]^M{0,…	Protein family membership, none predicted
EffectorO	HaRxL57	RTLNDDETDVSVRRFLRSNTAEAGRVDGQSTSSVARFIDRVFGKSASAPKATTVTTEAQVTAGEAAQKARENAEKSLKDRLRPLLSEKGGALVNSKGSSVFAEMVKAVDHVNKKLPHDHAISLDKFLIGTVEHKRLVELATTGAESTKKEVSNKASKLLEKVAAENGIHLVP	172	No_SP	0	0	0	No	Not GPI-anchored	No-canonica	HaRxL57 details mito: 11, nucl: 9.5, cyto_nucl: 9, cyto: 5.5, pero: 1	----	13-15[A](.RK)|(RR[^KR]) 13-15[A] 134-136[A][KR]R. 134-136[A]KR. 13-17[A] 75-79[A] 82-86[A][RK].[AILMFV][LTKF]. 1-3[A]^M{0,1}[RK][^P]. 78-87[A] 79-87[A](.|([KRH].{0,3}))[^EDWNSG][^D][RK][^D]L.{0,1}[FL].{0,3}[EDST] 73-77[A][PA][^P][^FYWIL]S[^P] 157-161[A]K...K 17-26[A] 82-92[A]R[^DE]{0,2}[^DEPG]([ST])(([FWYLMV].)|([^PRIKGN]P)|([^PRIKGN].{2,4}[VILMFWYP])) 97-101[A].(S)..F 29-35[A]..(T)..[ILV]. 59-65…	Protein family membership, none predicted
EffectorO	HaRxL62	LPMDPAHSSVHTLSAADRHIGERVTRQRHLREEPANEARNYSDLAVEIKRLVEELDSRVLEQADISLLDRHYAGDYKAFRSDLMTYGYQTRFAEQYKLFKKLGIDFKHNY	110	No_SP	0	0	0	No	Not GPI-anchored	No-canonica	HaRxL62 details nucl: 15, cyto_nucl: 14.5, cyto: 10, mito: 1, vacu: 1	----	53-57[A][DSTE][^P][^DEWHFYC]D[GSAN] 49-51[A][KR]R. 49-51[A]KR. 97-101[A][RK].[AILMFV][LTKF]. 97-106[A] 100-106[A][KR]{0,2}[KR].{0,2}[KR].{2,4}[ILVM].[ILVF] 39-48[A] 97-106[A][RK].{2,4}[LIVMP].[LIV].[LIVMF] 5-9[A] 6-10[A] 78-82[A][PA][^P][^FYWIL]S[^P] 97-101[A]K...K 39-48[A]R[^DE]{0,2}[^DEPG]([ST])(([FWYLMV].)|([^PRIKGN]P)|([^PRIKGN].{2,4}[VILMFWYP])) 17-23[A][DE]R[YFH][ILFVM][PAG].R 75-79[A] 94-9…	Protein family membership, none predicted
EffectorO	HaRxL68	RSLRAQKLEEDGNAIVTSGDFCVNGGGENVWYLKRVFKCKGTDQEDWDRYQLSSIGKG	58	No_SP	0	2	3.44828	No	Not GPI-anchored	No-canonica	HaRxL68 details nucl: 17.5, cyto_nucl: 16.5, cyto: 6.5, mito: 2, vacu: 1	----	34-36[A][KR]R. 34-36[A]KR. 34-38[A] 35-39[A][RK].[AILMFV][LTKF]. 48-56[A].R..L..[LIVM]. 1-3[A]^M{0,1}[RK][^P]. 34-38[A]K...K 17-21[A].(S)..F 28-37[A][DE]{1,3}.{0,2}W.{1,6}[WF] 15-21[A] 40-46[A]..(T)..[DE]. 45-50[A] 46-50[A][EDST].{0,2}[WFY]..[ILVFY] 32-35[A](Y)[VLTFIC].. 42-45[A][PSAT].[QE]E 2-5[A][EDSTY].{0,4}[VIPLA][TSDEKR][ILVA] 39-45[A]...([ST])..E 17-20[A][ED]{0,3}.(S)[GA]. 1-6[A](R.[LI].[ED…	Protein family membership, none predicted
EffectorO	HaRxL70	RYLRTEAPDAADANNDENQEGVASGMVEERGPEWLQKLTAGLEYALGKMLGNKSLINKAAAKRLTIVQRQADTEANKEIQALYAAYKIQMDPVNKGEFPEFLSAVEEMYMTNVINVMRRRIMKTKGLVAFNPDERINGMTAKFVRESARNSRLDLNRLLEADVSVGSLGNALEIDLSALMKETLYRKKNTVKDDRMDPLTRTFLEYEWMKAEKDLIDAKMKKALVPTTKVHPLST	235	No_SP	0	0	0	No	Not GPI-anchored	No-canonica	HaRxL70 details nucl: 13.5, cyto_nucl: 12.5, cyto: 8.5, mito: 2, pero: 2, vacu: 1	----	6-10[A] 9-13[A] 214-218[A][DSTE][^P][^DEWHFYC]D[GSAN] 119-121[A] 185-187[A](.RK)|(RR[^KR]) 62-64[A] 118-120[A] 119-121[A][KR]R. 62-64[A]KR. 62-66[A] 120-124[A] 201-205[A] 221-225[A][RK].[AILMFV][LTKF]. 151-159[A].R..L..[LIVM]. 1-3[A]^M{0,1}[RK][^P]. 118-130[A] 119-130[A] 120-130[A] 123-130[A][KR]{0,2}[KR].{0,2}[KR].{2,4}[ILVM].[ILVF] 174-188[A][LIVMPFA].[LIV].{1,2}[LIVMP].{4,6}[LIV]..[RK][RK] 102…	Protein family membership, none predicted
EffectorO	HaRxL73	RSLRVQEQEEDKKDGNDDTYGYGFSSINEERAVPPSIVGEVTKRIGMEAPDAVTTALTAMNKLDDLHALKSLELSAGAQAGTPSAQDVAKITLLRNKVDVRRNNAATMDAISAGKGVLNPHGDLTTSLQYADAVSMYKSLFHEKTGMSMPRFREFFAKNAPAAYKDLDADTIYSTYHLNKLRKELDPKTDAKLYSTGKVVLDKIEKNPIALKHFGLLKDTESQPTQSVMFNSASIVGTIDEKMEAVGLLIRARGLTKSLQQKKAAQELAQKIAPATKSDDITKWVDANGRSAVTWKWDMSIMKQKAGIGPKTARDSDAYKKLNGLIMARLADKGKAKKNTVRFQEIQDVKILLKKNKIAQALLPEAVQSLKTRGEFETKILGSIATPTDKDKTDATAAA…	416	No_SP	0	0	0	No	Not GPI-anchored	No-canonica	HaRxL73 details nucl: 11.5, cyto_nucl: 10, cyto: 7.5, pero: 6, mito: 1, golg: 1	Nucleus	11-15[A] 48-52[A] 312-316[A] 391-395[A][DSTE][^P][^DEWHFYC]D[GSAN] 101-103[A] 181-183[A](.RK)|(RR[^KR]) 43-45[A] 101-103[A][KR]R. 43-45[A]KR. 115-119[A] 138-142[A] 153-157[A] 198-202[A] 253-257[A] 350-354[A][RK].[AILMFV][LTKF]. 1-3[A]^M{0,1}[RK][^P]. 384-389[A][MPVLIFWYQ].(T)P.. 67-75[A] 135-145[A](.|([KRH].{0,3}))[^EDWNSG][^D][RK][^D]L.{0,1}[FL].{0,3}[EDST] 203-211[A] 335-343[A] 337-343[A][KR]{0…	Protein family membership, none predicted
EffectorO	HaRxL89	VPDAANLSPLQTSTEVQHQTNVAEKTERFLASDDKDLPLMVTSTEPLLSAQQEGGAGRQLRAYYNKSDWDKYHHKKGNKGKDWRQEIRLKRRKKGNKGKGKDWRQEIRLKRRKKWNAEKKLEETKRREARKNGGHAN	137	No_SP	0	0	0	No	Not GPI-anchored	No-canonica	HaRxL89 details nucl: 17.5, cyto_nucl: 10.5, mito: 6, cyto: 2.5, vacu: 1	Nucleus	91-93[A] 111-113[A] 126-128[A] 129-131[A](.RK)|(RR[^KR]) 88-92[A] 108-112[A]R.[RK]R. 90-92[A] 91-93[A] 110-112[A] 111-113[A] 125-127[A] 126-128[A][KR]R. 90-92[A] 110-112[A] 125-127[A]KR. 81-89[A] 101-109[A][KR]{0,2}[KR].{0,2}[KR].{2,4}[ILVM].[ILVF] 71-75[A] 75-79[A] 90-94[A] 93-97[A] 97-101[A] 110-114[A]K...K 5-10[A]...([ST])P. 28-38[A]R[^DE]{0,2}[^DEPG]([ST])(([FWYLMV].)|([^PRIKGN]P)|([^PRIKGN].…	Protein family membership, none predicted
EffectorO	HaRxL96	MRFALITPMVLAFSSILMYVTHSNVVVATFQAQLRSSTGDLNGISPARLLGSYASVEEEERMPFALSAITEKIKSFVAKFVGFYRAKKWAMNAKSRDEVLDRFHPSIADIDSPYQLAQNFWDQLSRWNLEALMRYFKTMNQKDPEKSVVLVEALSTKYGVVPMAEVLLKARVSGNKFRAAVATEMLEHQLQSWYDSGKNVDEVFRLLDLQSDKDLASLRLQMLQDYINYFNKKKTTEHTLLGTLIKGFGSEAKLSPILAMAKAYPPRPGDLATRLQDEMVSGWVARGSSVEAVISSLQLSSEHFFRYEYRDALTTFIEKLSPARRKSADLNNVLRRSYNDDGRFANAIMRAKQDKDTEMIARRIEEWLFQRWWKEFGKDEEDVIDNIMAGGDVSLERAS…	415	No_SP	0	0	0	No	Not GPI-anchored	No-canonica	HaRxL96 details plas: 7, extr: 7, golg: 5, mito: 4, E.R.: 2, nucl: 1, cyto: 1	----	308-312 [A] 382-386 [A][DSTE][^P][^DEWHFYC]D[GSAN] 168-174 [A][ILV]..R[VF][GS]. 324-326 [A] 335-337 [A] 362-364 [A](.RK)|(RR[^KR]) 324-326 [A] 335-337 [A] 362-364 [A][KR]R. 2-6 [A] 134-138 [A] 310-314 [A][RK].[AILMFV][LTKF]. 125-133 [A].R..L..[LIVM]. 1-4 [A]^M{0,1}[RK][^P]. 410-414 [A] 411-415 [A][AVP].[ST][ST][ST] 304-309 [A]F..[FWY][DE][FY] 5-10 [A][MPVLIFWYQ].(T)P.. 202-212 [A](.|([KRH].{0,3})…	Protein family membership, none predicted
EffectorO	HaRxLL108	LQVVSDSASDLQRTDEARQQPYINDKTKRFLTSEDKDLPLLVTSDGYASLLPQGGDNDRVLRSADIGDGDYEEERSKIKKRHKRKSHGHGVLD	93	No_SP	0	0	0	No	Not GPI-anchored	No-canonica	HaRxLL108 details nucl: 21, cyto_nucl: 17, cyto: 5, mito: 1	Nucleus	65-69[A][DSTE][^P][^DEWHFYC]D[GSAN] 83-85[A](.RK)|(RR[^KR]) 81-85[A]R.[RK]R. 28-30[A] 80-82[A] 83-85[A][KR]R. 28-30[A] 80-82[A] 83-85[A]KR. 28-32[A] 29-33[A][RK].[AILMFV][LTKF]. 1-2[A]^M{0,1}[FYLIW][^P] 79-83[A]K...K 29-39[A] 84-92[A]R[^DE]{0,2}[^DEPG]([ST])(([FWYLMV].)|([^PRIKGN]P)|([^PRIKGN].{2,4}[VILMFWYP])) 30-36[A]..(T)..[DE]. 44-52[A] 45-52[A][EDST].{0,2}[WFY][^RKPGWFY][^PG][ILVFM]((.{0,4}[…	Protein family membership, none predicted
EffectorO	HaRxLL3a	TLPSPAAGKTSEMNMPDEDPATQTDISSNRMLRVTNVPTIFGRADKLNSRVKWFVDDTVSSVKHVFSPKSPKNKLGPPLDEEQMAIRTALRCIYYLKVRSRRFHALSALYVDSEYYGKALKLVEPPINELTVEKEVKRYTEYLKEVAMIRTLNPPKNNPWLRPITPPGSIRSPTKPQKSYVPKSVRH	187	No_SP	0	1	0.534759	No	Not GPI-anchored	No-canonica	HaRxLL3a details nucl: 20.5, cyto_nucl: 14, cyto: 4.5, mito: 1, pero: 1	----	101-103[A](.RK)|(RR[^KR]) 99-103[A]R.[RK]R. 101-103[A] 137-139[A][KR]R. 137-139[A]KR. 63-67[A] 87-91[A] 118-122[A] 134-138[A] 162-166[A][RK].[AILMFV][LTKF]. 86-94[A].R..L..[LIVM]. 163-169[A] 164-169[A][LIVMP].{0,2}(T)P..([ST]) 163-168[A][MPVLIFWYQ].(T)P.. 115-124[A](.|([KRH].{0,3}))[^EDWNSG][^D][RK][^D]L.{0,1}[FL].{0,3}[EDST] 48-54[A]..[RK].{0,1}[VIL][^P][FW]. 75-78[A] 152-155[A]L.[LIVAPM]P 176-1…	Protein family membership, none predicted
EffectorO	HaRxLL441	SPISNRIQFLISSKSRDLERSLRLHYPDLLISHEHESVPNWGEPKDLQEALNVCDGVILAASGSGDDCFNVPSDLTEEWLQCEQNVTSLVSEAHRVVKLSWMEGFVSAQSPLAVGRATWEIEQELKSRLGGGDASAHNLTIVRAPTGMDAFLRGRLFDLVCGRTLSISIKHGRVAFVHPSDVAETLSALVVKEDTGVADAGRLFKLTGPESLTFPDVAELLSEGIGEKVNYSYFPLWAVQPARWVHGVPGDAIEEELAVIRALEAGTQQAVDTTLMETLLGRKPRSFCAFIAENAAAWPRTDPK	304	No_SP	0	5	1.64474	No	Not GPI-anchored	No-canonica	HaRxLL441 details mito: 19.5, cyto_mito: 12.833, cyto: 5, cyto_nucl: 4.333, nucl: 2.5	----	146-150[A][DSTE][^P][^DEWHFYC]D[GSAN] 281-283[A](.RK)|(RR[^KR]) 95-99[A] 173-177[A] 202-206[A][RK].[AILMFV][LTKF]. 152-160[A].R..L..[LIVM]. 152-163[A][FLV][^P][^P][KR]L[^P][^P][LMIV][^P][^P][^P]R 14-28[A] 16-28[A] 17-28[A](.|([KRH].{0,3}))[^EDWNSG][^D][RK][^D]L.{0,1}[FL].{0,3}[EDST] 23-31[A][RK].{2,4}[LIVMP].[LIV].[LIVMF] 149-159[A]((F[^P][^P])|([DE].{0,2}))L[^P][^P]R[FL][^P][^P]L[KR]{0,2} 4-10[A…	Protein family membership, none predicted
EffectorO	HaRxLL464	GIEPEAVTSGARTLDQETVKRQLRTSNSGVLKMSEEGLNQLTQAIIHIRPLQQPIETKNKIFAEYNQHVIRLFGPNWLQPDLPTDQMVVDAAVKQLPDVGLAEKLIMVQGGVMFHSGMATAVQQKLFNEIRILESIPDQSFDWKLPESIPPTSDKATFFQHAHTRYLKYCSK	172	No_SP	0	1	0.581395	No	Not GPI-anchored	No-canonica	HaRxLL464 details nucl: 14, cyto_nucl: 11.5, cyto: 7, pero: 5, golg: 1	----	20-22[A][KR]R. 20-22[A]KR. 165-169[A][RK].[AILMFV][LTKF]. 94-101[A][RK].{2,4}[LIVMP].[LIV].[LIVMF] 6-10[A] 137-141[A][PA][^P][^FYWIL]S[^P] 168-172[A]K...K 21-31[A]R[^DE]{0,2}[^DEPG]([ST])(([FWYLMV].)|([^PRIKGN]P)|([^PRIKGN].{2,4}[VILMFWYP])) 16-34[A][^R]..((.[ILMVF])|([ILMVF].))[^P][^P][ILVM].{4,7}L(([KR].)|(NK))[VATIGS] 58-64[A][KR]..[ILVM][FHY].[DE] 40-46[A] 162-168[A]..(T)..[ILV]. 140-146[A] 1…	Protein family membership, none predicted
EffectorO	HaRxLL470b	YIAKDPHPKPSEATSPANARDQDPVIQEVRGLRNAGMKLNDTKDFRGATGKLRKAITLLHHRVFGEGRHDVTDPQDTSQDAALYSQLLNDYGSVLIRGEEYDEAIEVLEDSVAMVQKIYGDSHPSLGLSLRSLADAYMAKKQYQKAIGKYKTLRKHVKRGLGVTHDPEAVTQLSCTKW	178	No_SP	0	1	0.561798	No	Not GPI-anchored	No-canonica	HaRxLL470b details nucl: 13, cyto_nucl: 12, cyto: 9, pero: 4, vacu: 1	Nucleus	77-81[A] 132-136[A][DSTE][^P][^DEWHFYC]D[GSAN] 52-54[A] 153-155[A](.RK)|(RR[^KR]) 158-160[A][KR]R. 158-160[A]KR. 154-160[A]R...[KR]R. 46-50[A] 54-58[A] 155-159[A][RK].[AILMFV][LTKF]. 1-2[A]^M{0,1}[FYLIW][^P] 61-68[A].R..[PGAV][DEIP]G. 30-39[A] 51-58[A] 154-163[A] 155-163[A][KR]{0,2}[KR].{0,2}[KR].{2,4}[ILVM].[ILVF] 8-12[A][PA][^P][^FYWIL]S[^P] 141-145[A] 145-149[A] 151-155[A]K...K 12-17[A]...([ST…	SUPERFAMILY SSF48452 TPR-like 28-170; IPR011990 Tetratricopeptide-like helical domain superfamily; Pfam PF13424 Tetratricopeptide repeat 86-151; IPR011990 TPR-like_helical_dom_sf InterPro homologous superfamily 15 - 171; SSF48452 TPR-like SUPERFAMILY 28 - 170; G3DSA:1.25.40.10 Tetratricopeptide repeat domain CATH-Gene3D 15 - 171; PF13424 TPR_12 Pfam entry 86 - 151
EffectorO	PiAvr4	MRSLHILLVFTASLLASLTESAKADSLARTVSVVDNVKVKSRFLRAQTDEKNEERATITLGDRVVSDKAATKDLLQQLLALGTPLEKVQKQFLNIPQMKTFAELSKHPNWKALDKYERMQWQKLKEGETLTFMRLGDRLYSKEKAQEQLLRWVAQKKPVESVYDDLQVAGFAHNTVAARQNWRAYIMYDKWFTAASQMQRNPQQYAKFGTGYHSEQKTTELFEKWAMEGTHIKSVITTLKLNGKSASEMANNENFPALLKYVKLYLDFKPVRDLNAKSRLQARRPIS	287	SP	0	0	0	No	Not GPI-anchored	No-canonica	PiAvr4 details mito: 10, extr: 9, golg: 4, cyto: 2, nucl: 1, plas: 1	----	32-36[A][DSTE][^P][^DEWHFYC]D[GSAN] 283-285[A](.RK)|(RR[^KR]) 283-285[A][KR]R. 279-285[A]R...[KR]R. 68-72[A] 72-76[A] 90-94[A] 190-194[A] 260-264[A][RK].[AILMFV][LTKF]. 81-86[A][MPVLIFWYQ].(T)P.. 87-95[A] 123-132[A] 260-268[A][KR]{0,2}[KR].{0,2}[KR].{2,4}[ILVM].[ILVF] 260-268[A][RK].{2,4}[LIVMP].[LIV].[LIVMF] 93-96[A]L.[LIVAPM]P 158-162[A][PA][^P][^FYWIL]S[^P] 68-72[A] 111-115[A] 240-244[A]K...K …	Protein family membership, none predicted
EffectorO	PITG_03192	MRVGFVFALLVVSVIVCFNGLTSAESTVVMNNRNPDSINVPISDDITSRNLRASGEERAYAFVDKIKSLFSRPGISQKVESLQKNPAMVKNLEKAALSQKGSSKVRDWFMHMYNNSSKRDKFFILATLVMFPIGVWAVVTNYRR	144	SP	2	1	0.694444	No	Not GPI-anchored	No-canonica	PITG details plas: 18, E.R.: 6, golg: 2	----	118-120[A][KR]R. 118-120[A]KR. 67-71[A] 94-98[A][RK].[AILMFV][LTKF]. 64-71[A](.|([KRH].{0,3}))[^EDWNSG][^D][RK][^D]L.{0,1}[FL].{0,3}[EDST] 33-42[A][RK].{2,4}[LIVMP].[LIV].[LIVMF] 70-73[A]F..P 90-94[A] 100-104[A]K...K 72-82[A]R[^DE]{0,2}[^DEPG]([ST])(([FWYLMV].)|([^PRIKGN]P)|([^PRIKGN].{2,4}[VILMFWYP])) 39-54[A][^R]..((.[ILMVF])|([ILMVF].))[^P][^P][ILVM].{4,7}L(([KR].)|(NK))[VATIGS] 70-78[A]F.[KR]…	Protein family membership, none predicted
EffectorO	PsAvh163	MRLSSFALLATAAFLAIVPNVSAATVSALQLPAAMHSSTDDFITPKRMVRGYDDGDEDRAGMDKVAGLAKESVSKLAKASSYWARRMNVGQVMDKLKFGDDIVATLENPKINTFATYIELHNSMNSKNKLSVVGTLSARYGDDAVARALVTVQRKNDAATRDLMVNLRKQQINDWLDSKSVDDVFKLLKLRADGYEALTSRKLEVFEEYIKAFNSKTGRQVSLYSALKTGFGGDSQLASILQRAKTDFRTQQKAVQLEDQMIKHWIGRKLQPEHVLEELKLNGDATNALMSNNLWALDNFITAFNKKNPNMKTSLLSTLTNHYGDEKMSRALVTAMRDPNTRETATRLQTKQLQGWWDSEKSIDDVFVNVLKLKENPTLTIASRKLDTLNEYIKLVNIK…	504	SP	1	0	0	No	Not GPI-anchored	No-canonica	PsAvh163 details extr: 18, golg: 4, mito: 3, plas: 1, E.R.: 1	----	174-178 [A][DSTE][^P][^DEWHFYC]D[GSAN] 85-87 [A] 153-155 [A] 167-169 [A] 200-202 [A] 267-269 [A] 383-385 [A] 502-504 [A](.RK)|(RR[^KR]) 46-48 [A] 85-87 [A] 502-504 [A][KR]R. 46-48 [A]KR. 75-79 [A] 186-190 [A][RK].[AILMFV][LTKF]. 373-377 [A].KEN. 1-4 [A]^M{0,1}[RK][^P]. 499-504 [A][LIVMP].{0,2}(T)P..([ST]) 42-47 [A][MPVLIFWYQ].(T)P.. 183-193 [A](.|([KRH].{0,3}))[^EDWNSG][^D][RK][^D]L.{0,1}[FL].{0,…	Protein family membership, none predicted
EffectorO	PsAvh23	MRLTYFLTVIVVATLHAGGTALATAEAPNHAAIVNVASADNVHSLDTTAEIGGRMLRKVKEDTVSKKDHEERGPGAILERQTAFVKKLFSRQNAIVNRAQGAFQRQNAFVNRDQGAFQRQNAFVKRAIQRQNHFKLSDNA	140	SP	0	0	0	No	Not GPI-anchored	No-canonica	PsAvh23 details extr: 15, mito: 7, nucl: 2, cyto: 2, pero: 1	----	56-58 [A](.RK)|(RR[^KR]) 125-127 [A][KR]R. 125-127 [A]KR. 57-61 [A] 86-90 [A][RK].[AILMFV][LTKF]. 1-4 [A]^M{0,1}[RK][^P]. 80-90 [A] 83-90 [A](.|([KRH].{0,3}))[^EDWNSG][^D][RK][^D]L.{0,1}[FL].{0,3}[EDST] 2-11 [A][RK].{2,4}[LIVMP].[LIV].[LIVMF] 56-62 [A]([LMFYWIC]..I.E)|(L..[IVLWC].E). 2-6 [A] 80-88 [A]R[^DE]{0,2}[^DEPG]([ST])(([FWYLMV].)|([^PRIKGN]P)|([^PRIKGN].{2,4}[VILMFWYP])) 2-8 [A] 6-12 [A] 4…	Pfam PF16810 RXLR phytopathogen effector protein, Avirulence activity 1-87; IPR031825 RXLR phytopathogen effector protein; IPR031825 RXLR InterPro family 1 - 87;
EffectorO	PsCRN108	MVKLYCAVVGVAGSAFSVRVDESDTVDDLKDAIKAKKPNDFKDIDADKLELYVAKRDGVWLTEADVKSGVADITGLVRLEVVRAKLFSVGLSDEVVSEVDAQEEAAGRGPVNVLVVVPMKKRRVDAGVDEERRFFDTRDFPPLLAPPQRGATVESPEAQWEKLLNSLEWKEPKRLCASSGQNWPYQGESELAGHLVEPLALHYTAWYLQNEDKQNHAINLVLSGPGTGKSRMLDQMKGLMCAAAARSNNRKLKERMENAFVFSVTFENGTSATGSLLDRDNPEFDISYRMLYQLSKDRPNWKKFAKTLKSYRSLELDIEAAIGILAKLKGIDDVKKMTVILCVDGLQKLVNDGTKSCDFYRVLASVCSFLNSSRAFAVCVCSATIQSPVDKALSDSPQK…	820	No_SP	0	17	2.07317	No	Not GPI-anchored	No-canonica	PsCRN108 details cyto: 12, nucl: 8, pero: 3, mito: 2, extr: 2	Nucleus	28-32[A] 97-101[A] 633-637[A][DSTE][^P][^DEWHFYC]D[GSAN] 122-124[A] 132-134[A] 249-251[A] 496-498[A] 574-576[A] 784-786[A](.RK)|(RR[^KR]) 55-57[A] 121-123[A] 122-124[A] 132-134[A] 173-175[A] 399-401[A] 495-497[A] 496-498[A] 574-576[A] 784-786[A][KR]R. 55-57[A] 121-123[A] 173-175[A] 399-401[A]KR. 132-136[A] 149-153[A] 250-254[A] 303-307[A] 306-310[A] 335-339[A] 399-403[A] 400-404[A] 486-490[A] 558…	SUPERFAMILY SSF47781 RuvA domain 2-like 754-793; IPR010994 RuvA domain 2-like; Pfam PF20147 Crinkler effector protein N-terminal domain 2 -116 ; Pfam PF12836 Helix-hairpin-helix motif 754-791; IPR045379 Crinkler_N InterPro domain 2 - 116; IPR010994 RuvA_2-like InterPro homologous superfamily 754 - 793; SSF47781 RuvA domain 2-like SUPERFAMILY 754 - 793; G3DSA:1.10.150.320 Photosystem II 12 kDa ext…
EffectorO	PsPSR2	MRLQCVVLFAALTLVAATHAPPNVKTVLSAEQHDIPVKRLLRPGNPAGKEDEERGINFSSVPGFEKLANLLKPKPGLKKLLKWADAKKPPETVFTRLRLDKTGTQLFDNTDFPVWAAYTRSVAQTDSEASAVMLKTLVSRYSDEVLSGMIAAAKKSSKTESIATKLETEQMRTWLAAKKTPDDMFLVFKLNKAGDDILSSPLLSAWTNYMKLSNKENPKAQTTLIATMTKHYGDSGVSQILAAARKSPATQSTAKRLEAEQVQLWLKKGRTPDDTFTLLSLDRAGDDLLASPQFNTWMKYINYYNKENPDEKTTVLAKLMTHFDDEELTPILVVARKVPSTESTAAKLQAEQFKNWLSADKSPEEAFTLLQLDKAGDDLLTNPQLTNWLKYTENFNLNK…	670	SP	0	1	0.149254	No	Weakly probable	No-canonica	PsPSR2 details extr: 19, golg: 5, mito: 1, E.R.: 1	Nucleus	558-562 [A][DSTE][^P][^DEWHFYC]D[GSAN] 244-246 [A] 335-337 [A](.RK)|(RR[^KR]) 38-40 [A] 255-257 [A] 439-441 [A][KR]R. 38-40 [A] 255-257 [A] 439-441 [A]KR. 25-29 [A] 38-42 [A] 78-82 [A] 79-83 [A] 318-322 [A] 586-590 [A] 595-599 [A] 630-634 [A][RK].[AILMFV][LTKF]. 214-218 [A] 305-309 [A].KEN. 1-4 [A]^M{0,1}[RK][^P]. 178-186 [A][KR]{0,2}[KR].{0,2}[KR].{2,4}[ILVM].[ILVF] 179-188 [A] 455-463 [A][RK].{…	Protein family membership, none predicted
EffectorO	PsXEG1	MKGFFAGVVAAATLAVASAGDYCGQWDWAKSTNYIVYNNLWNKNAAASGSQCTGVDKISGSTIAWHTSYTWTGGAATEVKSYSNAALVFSKKQIKNIKSIPTKMKYSYSHSSGTFVADVSYDLFTSSTASGSNEYEIMIWLAAYGGAGPISSTGKAIATVTIGSNSFKLYKGPNGSTTVFSFVATKTITNFSADLQKFLSYLTKNQGLPSSQYLITLEAGTEPFVGTNAKMTVSSFSAAVN	241	SP	0	2	0.829876	No	Not GPI-anchored	No-canonica	PsXEG1 details extr: 27	Chloroplast	92-96 [A] 95-99 [A] 186-190 [A][RK].[AILMFV][LTKF]. 149-153 [A][AVP].[ST][ST][ST] 45-49 [A] 47-51 [A] 117-121 [A] 129-133 [A] 149-153 [A] 173-177 [A][PA][^P][^FYWIL]S[^P] 91-95 [A]K...K 111-115 [A] 163-167 [A].(S)..F 214-218 [A]L[IVLMF].[IVLMF][DE] 82-88 [A]Y....L[VILMF] 30-36 [A] 157-163 [A] 183-189 [A]..(T)..[ILV]. 51-57 [A]..(T)..[DE]. 118-129 [A] 120-129 [A] 132-143 [A] 134-143 [A] 177-188 [A…	PANTHER PTHR34002 BLR1656 PROTEIN 14-241; IPR002594 Glycoside hydrolase family 12; IPR013319 Glycoside hydrolase family 11/12; PANTHER PTHR34002:SF9 XYLOGLUCAN-SPECIFIC ENDO-BETA-1,4-GLUCANASE A 14-241; Pfam PF01670 Glycosyl hydrolase family 12 33-241; SUPERFAMILY SSF49899 Concanavalin A-like lectins/glucanases 21-241; IPR002594 GH12 InterPro family 14 - 241; PTHR34002 BLR1656 PROTEIN PANTHER 14 …
EffectorO	RXLR13	MRLTYTALATLAALLSCSDSVPTAGNPKAVLKHDVSLVARGTGGDDNGADGKRLLRNAYAQDESQDSQLFEERSVAVPETATVGVASGVAHVIASDANPIAKKVVEANTHVKDGAGQEKNWLLTKLESFKDWAKELSFIKGIMKWWKRWIHNPNHVDKNAKPVSSTPSVEGEKITEKEAEVKKSATADKPVPPPAYTPPLSEGNVKTAGETSKVPTDNGKLPVGTVTKTEGKSTVSSQNEKPIMTAGTHGTDSTKPQGAGNPSKNTEGGVPLKIDAPVSTQGHKDG	286	SP	0	1	0.34965	No	Not GPI-anchored	No-canonica	RXLR13 details cyto: 15, extr: 9, mito: 2, E.R.: 1	----	63-67[A][DSTE][^P][^DEWHFYC]D[GSAN] 52-54[A] 147-149[A][KR]R. 52-54[A] 147-149[A]KR. 28-32[A] 52-56[A] 158-162[A] 183-187[A][RK].[AILMFV][LTKF]. 194-201[A][LIVMP].{0,2}(T)P..([ST]) 163-170[A][LIVMP].{0,2}(T)P..E 162-166[A][AVP].[ST][ST][ST] 132-139[A]..[RK].{0,1}[VIL][^P][FW]. 162-166[A][PA][^P][^FYWIL]S[^P] 28-32[A] 130-134[A] 140-144[A] 173-177[A] 228-232[A]K...K 163-168[A] 194-199[A]...([ST])P…	PS51257 PROKAR_LIPOPROTEIN PROSITE profiles entry 1 - 17
EffectorO	RXLR16	MTKCSLLLVPFLVAIAVSDALPARAAGTLPQSATSVQDKATESTVSGKRALRSKEDTKGAADEERALISPSILEPLSNKMKSTTDSMARTGKGASLSVSGVSQKELEEMAIAVELENARSDLQKITDSMINAIKRDSRFLSTRKVGRPGITWDKPYRGLRKKEIQAARDWLKTIHERDATAAELANAKKMIADINAAI	198	SP	0	1	0.505051	No	Not GPI-anchored	No-canonica	RXLR16 details extr: 13, mito: 4, E.R.: 3, golg: 3, pero: 2, cyto: 1, plas: 1	Nucleus	82-86[A][DSTE][^P][^DEWHFYC]D[GSAN] 142-144[A] 159-161[A](.RK)|(RR[^KR]) 48-50[A] 134-136[A][KR]R. 48-50[A] 134-136[A]KR. 48-52[A] 177-181[A][RK].[AILMFV][LTKF]. 118-126[A] 167-175[A].R..L..[LIVM]. 89-98[A][KR]{0,2}[KR].{0,2}[KR].{2,4}[ILVM].[ILVF] 101-113[A]([LIV][^P][^P][RK]....[LIVMP].[LIV].[LIVMF])|([LIV][^P][^P][RK][RK]G.{4,7}[LIVMP].[LIV].[LIVMF]) 104-113[A][RK].{2,4}[LIVMP].[LIV].[LIVMF] 1…	Protein family membership, none predicted
EffectorO	RXLR19	MRFIALTLVASTALLPRTESATEAAGASTTDQRDAAVVVHVTSDYYGSLSSRLLRSQVGPSEVPESAISAVASRIKPAKSLSGTVISDNLDILRSVHAPVSAGRYIMWPEGSIAAEIKKPVIKAEELILYLDQMTRTKLNKKRSRGVLAAMTADKESLVVQGKVANSVSSAILETPSDHPVEKLQASYDKEIVQVPATEEKMVLANRYMDGLRSHYEDGKDLFHFLKSEQFLVLAKEARRNSDFFLRLLRLNGDRHLAFSLTLLRMLGNHDQQVFATECFDLLQASITRVAENSPVSHS	299	SP	0	1	0.334448	No	Not GPI-anchored	No-canonica	RXLR19 details mito: 18, cyto: 6, nucl: 3	Nucleus	31-35[A][DSTE][^P][^DEWHFYC]D[GSAN] 239-241 [A](.RK)|(RR[^KR]) 142-144[A] 239-241[A][KR]R. 142-144[A]KR. 76-80[A] 145-149[A] 201-205[A] 220-224[A][RK].[AILMFV][LTKF]. 144-152[A].R..L..[LIVM]. 173-178[A][MPVLIFWYQ].(T)P.. 244-255[A][FLV][^P][^P][KR]L[^P][^P][LMIV][^P][^P][^P]R 244-254[A](.|([KRH].{0,3}))[^EDWNSG][^D][RK][^D]L.{0,1}[FL].{0,3}[EDST] 33-41[A] 123-131[A][RK].{2,4}[LIVMP].[LIV].[LIVMF]…	Protein family membership, none predicted
EffectorO	RXLR20	MRPCYLFVTFLGGALPAGVAPASGLAKLGAATQGAHELEDETSGRLLRVHTSAKEDQEGRMIPGSEFFEKAQPVLHNLSINMPNLDEIKANAASYFYLCMRDVLLTEQQRIKAFNDMRRRAVVERLQSIQPIDWNVGAVDWQAMLALQNLLENRDMYYLAISLALAKQPSVLIPEPIARTAKEMELSQFGLWASMEKVPEVVREQLKKLPDFVQAAGDHALVNEVVHSYKQFSSALMRKKA	241	SP	0	2	0.829876	No	Not GPI-anchored	No-canonica	RXLR20 details mito: 14, cyto: 6, nucl: 4, extr: 2, cysk: 1	----	119-121[A] 237-239[A](.RK)|(RR[^KR]) 118-120[A] 119-121[A][KR]R. 101-105[A] 179-183[A][RK].[AILMFV][LTKF]. 200-204[A]E[IMPVL][MLVP]R. 202-210[A].R..L..[LIVM]. 151-163[A]([LIV][^P][^P][RK]....[LIVMP].[LIV].[LIVMF])|([LIV][^P][^P][RK][RK]G.{4,7}[LIVMP].[LIV].[LIVMF]) 154-163[A][RK].{2,4}[LIVMP].[LIV].[LIVMF] 147-153[A]([LMFYWIC]..I.E)|(L..[IVLWC].E). 64-68[A].(S)..F 64-70[A].(S)..F.K 133-141[A][DE]…	Protein family membership, none predicted
EffectorO	RXLR21	MRITSVYVAIVAASLHAIGSAVSTATNVGATVLENKIPAAIAPSLRTSEGRSLRTEEKRGQSDLGEERGRGNLPTTDSFSASLKRFIRALFCMGSKKGMTRTKSSGSSIVSGHGR	115	SP	0	1	0.869565	No	Not GPI-anchored	No-canonica	RXLR21 details extr: 16, mito: 8, E.R.: 2, plas: 1	----	58-60[A] 84-86[A][KR]R. 58-60[A] 84-86[A]KR. 54-60[A]R...[KR]R. 88-92[A] 97-101[A][RK].[AILMFV][LTKF]. 84-95[A] 85-95[A](.|([KRH].{0,3}))[^EDWNSG][^D][RK][^D]L.{0,1}[FL].{0,3}[EDST] 46-53[A] 101-110[A]R[^DE]{0,2}[^DEPG]([ST])(([FWYLMV].)|([^PRIKGN]P)|([^PRIKGN].{2,4}[VILMFWYP])) 30-48[A][^R]..((.[ILMVF])|([ILMVF].))[^P][^P][ILVM].{4,7}L(([KR].)|(NK))[VATIGS] 29-35[A]..(T)..[DE]. 90-97[A][ILM][ILM…	Protein family membership, none predicted
EffectorO	RXLR22	MRLHFLLLLLSSSTGVSLSDPSNSDPVRSSAGILLVVDHPNGEMEGRHRHLREEPETEARGLIEIEREIPAMVERLEKKRNYYDLVKLRKEGVSSRALSKWLSKNKLKEDLAYELAEFKRVKKEIDVLGKAFLAPLE	137	SP	0	0	0	No	Not GPI-anchored	No-canonica	RXLR22 details mito: 13, cyto: 8.5, cyto_nucl: 7, nucl: 4.5, E.R.: 1	Nucleus	88-90[A](.RK)|(RR[^KR]) 79-81[A] 119-121[A][KR]R. 79-81[A] 119-121[A]KR. 75-81[A]R...[KR]R. 119-123[A] 130-134[A][RK].[AILMFV][LTKF]. 119-127[A] 120-127[A][KR]{0,2}[KR].{0,2}[KR].{2,4}[ILVM].[ILVF] 28-37[A][RK].{2,4}[LIVMP].[LIV].[LIVMF] 132-135[A]F..P 21-25[A] 26-30[A][PA][^P][^FYWIL]S[^P] 100-104[A] 104-108[A] 119-123[A]K...K 28-36[A]R[^DE]{0,2}[^DEPG]([ST])(([FWYLMV].)|([^PRIKGN]P)|([^PRIKGN].…	Protein family membership, none predicted
EffectorO	RXLR3	MRLHILLFTLSSSTSLALTGSTTMDPFHPSVDTLLAADRHIGERVTRQRHLREEVGPETLKVEQVTAMIAKHESDLMALADSLGMHPLNFLVALKKRNPKKKVILLADQYRERWKIKNGDTTPSRPHRF	129	SP	0	0	0	No	Not GPI-anchored	No-canonica	RXLR3 details mito: 11.5, mito_nucl: 10.333, nucl: 8, cyto_nucl: 6.833, cyto: 4.5, plas: 1, pero: 1, vacu: 1	Nucleus	96-98[A][KR]R. 96-98[A]KR. 102-106[A][RK].[AILMFV][LTKF]. 95-106[A] 96-106[A] 97-106[A] 100-106[A][KR]{0,2}[KR].{0,2}[KR].{2,4}[ILVM].[ILVF] 96-100[A]K...K 119-124[A]...([ST])P. 25-27[A]DP[FW] 38-44[A][DE]R[YFH][ILFVM][PAG].R 57-63[A] 64-70[A]..(T)..[ILV]. 20-26[A]..(T)..[DE]. 123-128[A]P..P.[KR] 23-29[A] 120-126[A]...[PV]..P 102-108[A][DEST]{0,5}.[VILPTM][VIL][DESTVILMA][VIL].{0,1}[DEST]{1,10} 2…	Protein family membership, none predicted
EffectorO	RXLR6	MRFTVAAFAAAAAIACSTSDVTPVPGAPYRSPTLLTRDALHDGKGTRFLREYETDAAAINNNNAEERSVTALSALHPNPTLKNKELPAAFKAPIRFVVGLIRRIGAEVRLMTQRRKRIQPHDPLLAGLG	129	SP	0	1	0.775194	No	Not GPI-anchored	No-canonica	RXLR6 details extr: 9, mito: 6, nucl: 4, cyto: 4, plas: 3, pero: 1	Nucleus	102-104[A] 114-116[A](.RK)|(RR[^KR]) 114-118[A]R.[RK]R. 102-104[A] 114-116[A] 116-118[A][KR]R. 116-118[A]KR. 37-41[A] 67-71[A] 109-113[A][RK].[AILMFV][LTKF]. 102-110[A][KR]{0,2}[KR].{0,2}[KR].{2,4}[ILVM].[ILVF] 90-93[A]F..P 95-99[A]RF[^P][IV]. 28-33[A]...([ST])P. 67-75[A] 109-118[A]R[^DE]{0,2}[^DEPG]([ST])(([FWYLMV].)|([^PRIKGN]P)|([^PRIKGN].{2,4}[VILMFWYP])) 29-35[A]Y....L[VILMF] 44-50[A]..(T)..…	S51257 PROKAR_LIPOPROTEIN PROSITE profiles entry 1 - 16
EffectorO	RXLR9	MRLCANLLLMAVPLHLCFGEVVPIPPTMENPSLRSAPSAGAGAREDARSLRELNSAAGRGNLPESLSGFAGRVMPGQASEGNLGSATLAQLKTVALEADKSGEQVSKDAEKAAARGKRLDGKPLSEEDVELISIIASLNWEHKHGQKPSY	150	SP	0	2	1.33333	No	Not GPI-anchored	No-canonica	RXLR9 details extr: 21, E.R.: 2, mito: 1, cyto: 1, plas: 1, golg: 1	----	115-119[A]R.[RK]R. 117-119[A][KR]R. 117-119[A]KR. 59-66[A]([ILVMF]...NL...L)|([KR].{0,2}NL...L) 98-102[A][PA][^P][^FYWIL]S[^P] 107-111[A] 143-147[A]K...K 63-67[A](P[LVIPME][DENS][LM][VASTRG])|(G[LVIPME][DENS][LM][VASTRG]((K)|(.[KR]))) 91-97[A]..(T)..[ILV]. 20-26[A]...[PV]..P 125-133[A] 126-133[A] 127-133[A] 128-133[A] 130-137[A][DEST]{1,10}.{0,1}[VIL][DESTVILMA][VIL][VILM].[DEST]{0,5} 92-97[A][DE…	Protein family membership, none predicted
This study	BLN08	MALNKNASENSAQPPSSLPEHSRPFLPKSPNKDLAIQGPRFNDAHDMTGSQATSIEERNLLDSIKHTTLDAVYKLAAKLRASPRFMFYAMGIFISRLTKKLHKKINLYQWLLYVDKHMFQPCKSHDELLAASSTFFSFFQRKFTDVQLAGFFRSLRTYPGLSNLGDWMQTYMATNVATSSAMREAWSWYGDTIDVVFKTLRVENEADLVGSRVVTAWLEYCHARRHVATRDPMINLIALENIVRLLKTTKPDQDLKTVFKTFSGVNGMEEFAKELIEVIEREAQIEAWAAKKVHPSKVYDELELGTTNSIDITRFIQWLRYLQKIQVENDVFVHFSKTIPKGQEIEYASILKDMTLFPDLETFSKDLRSVLYKNWAADTDMTPLMLMKRMTSSVATLSS…	447	No_SP	0	2	0.45	No	Not GPI-anchored	No-canonica	BLN08_Bremia_lactucae details cyto: 10.5, cyto_nucl: 9.833, nucl: 8, mito_nucl: 5.833, pero: 4, mito: 2.5, golg: 1, vacu: 1	Mitochondria	224-228 [A][DSTE][^P][^DEWHFYC]D[GSAN] 65-67 [A](.RK)|(RR[^KR]) 33-35 [A] 65-67 [A][KR]R. 33-35 [A]KR. 48-52 [A] 129-133 [A] 171-175 [A][RK].[AILMFV][LTKF]. 158-166 [A].R..L..[LIVM]. 1-3 [A]^M{0,1}([NQ]). 42-47 [A][MPVLIFWYQ].(T)P.. 33-37 [A] 278-282 [A]K...K 16-21 [A] 23-28 [A] 41-46 [A] 86-91 [A] 258-263 [A] 273-278 [A]...([ST])P. 116-122 [A]R[^DE]{0,2}[^DEPG]([ST])(([FWYLMV].)|([^PRIKGN]P)|([^…	Protein family membership, none predicted
This study	RxLR3	MRLSYVFLVAAATTLFASGSAVPITGKRTTEDSLMVSPVLAVSPAVEKRALRIRNAEEKEKENDEEEKTFTEATKLLDDVMELQKLNKSYSQGNKDFVAKLLHPAVLEKAAAARSTREELEQLFWLMNHHYIVPDNLGRGKALDTYYSQYLNGRWKRSEG	160	SP	0	0	0	No	Not GPI-anchored	No-canonica	RxLR3_Phytophthora_brassicae details mito: 10, golg: 6, extr: 5, E.R.: 4, nucl: 1, plas: 1	----	40-44 [A][RK].[AILMFV][LTKF]. 32-38 [A]..(T)..[ILV]. 34-39 [A] 35-39 [A][EDSTY].{0,4}[VIPLA][TSDEKR][ILVA] 32-38 [A]...([ST])..E 31-36 [A].(N)[^P][ST].. 31-37 [A].[DNE][^PG][ST](([FYILMVW]..)|([^PEDGKN][FWYLIVM]).) 32-38 [A]..[^IRFW]([ST])[ILMVFWY][ILMVFWY].	Protein family membership RXLR phytopathogen effector protein (IPR031825); IPR031825 RXLR phytopathogen effector protein 1-82; Pfam PF16810 RXLR phytopathogen effector protein, Avirulence activity 1-82;
This study	RxLR30	MRLSYALLVALVTFLASSDAVSSVTTNTLSKDPTTRQRHLRSYNMDNLENEGEERFIFNSISNIAPRVRAESPTLNVDAILRTYTREEELNRIALHFENNDGALGGWLQRSVLDELRSASTERSRKAEIFAGWHNDGVTLENLQTLLNGNSFVEKEYRYVAFLYEGYLHRLS	172	SP	0	0	0	No	Not GPI-anchored	No-canonica	RxLR30_Phytophthora_cinnamomi details extr: 16, golg: 6, E.R.: 3	----	27-29 [A](.RK)|(RR[^KR]) 50-55 [A]...([ST])P. 42-52 [A]R[^DE]{0,2}[^DEPG]([ST])(([FWYLMV].)|([^PRIKGN]P)|([^PRIKGN].{2,4}[VILMFWYP])) 59-64 [A][ILVMF].[ILMVP][FHY].[DE] 69-75 [A]..(T)..[ILV]. 32-38 [A]..(T)..[DE]. 88-93 [A][EDST].{0,2}[WFY]..P 95-99 [A][EDST].{0,2}[WFY]..[ILVFY] 111-116 [A]...[VLIFY].[ACVILF]$ 104-108 [A]W...[FY] 96-100 [A](Y)[^EPILVFYW][^HDEW][PLIV][^DEW] 108-111 [A](Y)([EDST]|[…	Protein family membership RXLR phytopathogen effector protein (IPR031825); IPR031825 RXLR InterPro family 1 - 169; PF16810 RXLR Pfam 1 - 169;
