# Supplementary material for: WideEffHunter: An Algorithm to Predict Canonical and Non-Canonical Effectors in Fungi and Oomycetes
Source: Int J Mol Sci. 2022 Nov 5;23(21):13567. doi: 10.3390/ijms232113567 (PMC9653874; doi:10.3390/ijms232113567)
Supplement: Supplementary file 1 [file ijms-23-13567-s001.zip › Table S4. WideEffHunter prediction of effectoromes.xlsx]

## Sheet: Prediction 
	Species	Proteome	WideEffhunter	Prediction in reference	Reference	Criteria for effector prediction	EffectorP 1.0	Shared*	EffectorP 2.0	Shared*	EffectorP 3.0	Shared*	EffectorO	Shared*	WideEffhunter Shared with the four predictors*
	Puccinia triticina	15685	2805	904	Zhao et al., 2020	Motifs	4162	1082 (38.6%)	2570	676 (24.1%)	7488	1644 (58.6%)	11782	2024 (72.1%)	378 (13.5%)
	Venturia inaequalis	13233	2158	1369	Rocafort et al., 2022	Homology to known effectors	2744	749 (34.7%)	1832	531 (24.6%)	5524	1186 (55%)	8968	1361 (63.1%)	196 (9.1%)
	Phytophthora infestans	17797	3811	5814	Nur et al., 2021	Motif- search and lineage-specific phylogenitic distribution	4749	1583 (41.5%)	3091	1050 (27.6%)	8879	2469 (64.8%)	11952	2615 (68.6%)	588 (11.7%)
	Bremia lactucae	10102	1812	1777	Nur et al., 2021	Motif- search and lineage-specific phylogenitic distribution	2435	650 (35.9%)	1625	446 (24.6%)	4884	1110 (61.3%)	6355	1062 (58.6%)	212 (11.7%)
	Trichoderma harzianum	14095	2693	307	Carreón-Anguiano et al., 2020	Size <400 amino acids, SP, No TMD, > 4 Cys	2893	878 (32.6%)	1772	511 (19%)	4900	1258 (46.7%)	8318	1452 (53.9%)	179 (6.6%)
	Pestalotiopsis fici	15413	2524	381	Queiroz and Santana, 2020	Small secreted cysteine-rich proteins, with no conserved domain, with nuclear localization signal (NLS), and repeated sequences (Repeat-containing proteins, or (RCPs)	1907	502 (19.9%)	1236	340 (13.5%)	4488	1030 (40.8%)	9319	1495 (59.2%)	178 (7.1%)
	Xylona heveae	8205	1517	84	Queiroz and Santana, 2020	Small secreted cysteine-rich proteins, with no conserved domain, with nuclear localization signal (NLS), and repeated sequences (Repeat-containing proteins, or (RCPs)	1322	426 (28.1%)	756	223 (14.7%)	2819	720 (47.5%)	5680	969 (63.9%)	119 (7.8%)
								*WideEffhunter hits shared with. For percent, it was considering as total the predition of WideEffhunter

## Sheet: Classification
	Species	Proteome	WideEffhunter	Canonicals	%*	Non-canonicals	%*
	Puccinia triticina	15685	2805	128	4.56328	2677	95.4367
	Venturia inaequalis	13233	2158	263	12.1872	1895	87.8128
	Phytophthora infestans	17797	3811	123	3.2275	3688	96.7725
	Bremia lactucae	10102	1812	55	3.03532	1757	96.9647
	Trichoderma harzianum	14095	2693	115	4.27033	2578	95.7297
	Pestalotiopsis fici	15413	2524	142	5.62599	2382	94.374
	Xylona heveae	8205	1517	23	1.51615	1494	98.4838
			*considering the predition of WideEffhunter

## Sheet: Characterization
	Species	Proteome	WideEffhunter	< 400 amino acids	Signal peptide	Without TMD	> 4 Cys residues	Motifs	Domains	Homologs to true effectors	Localization
	Puccinia triticina	15685	2805	2200 (78.4%)	298 (10.6%)	2452 (87.4%)	1465 (52.2%)	2696 (96%)	1053 (37.5%)	65 (2.3%)	1032 apoplast, 467 chloroplast, 458 mitochondria, 848 nucleus
	Venturia inaequalis	13233	2158	1567 (72.6%)	401 (18.6%)	1793 (83%)	1258 (58.3%)	2048 (94.9%)	973 (45.1%)	96 (4.4%)	941 apoplast, 246 chloroplast, 302 mitochondria, 669 nucleus
	Phytophthora infestans	17797	3811	3147 (82.6%)	608 (15.9%)	3232 (84.8%)	1922 (50.4%)	3076 (80.7%)	1789 (46.9%)	356 (9.3%)	1931 apoplast, 250 chloroplast, 502 mitochondria, 1128 nucleus
	Bremia lactucae	10102	1812	1451 (80.1%)	196 10.8%)	1426 (78.2%)	860 (47.5%)	1721 (94.9)	888 (49%)	113 (6.2%)	1931 apoplast, 250 chloroplast, 502 mitochondria, 1128 nucleus
	Trichoderma harzianum	14095	2693	2026 (75.2%)	254 (9.4%)	2134 (79.2%)	1479 (54.9%)	2250 (83.5%)	1403 (52.1%)	79 (2.9%)	1235 apoplast, 309 chloroplast, 422 mitochondria, 727 nucleus
	Pestalotiopsis fici	15413	2524	1609 (63.7%)	343 (13.6%)	2000 (79.2%)	1475 (58.4%)	2023 (80.1%)	1680 (66.6%)	155 (6.1%)	1263 apoplast, 175 chloroplast, 372 mitochondria, 714 nucleus
	Xylona heveae	8205	1517	1043 (68.7%)	77 (5.1%)	1158 (76.3%)	772 (50.9%)	1267 (83.5%)	921 (60.7%)	28 (1.8%)	593 apoplast, 177 chloroplast, 246 mitochondria, 501 nucleus
